# Supplementary material for: Spatiotemporal dynamics of habitat suitability for the Ethiopian staple crop, Eragrostis tef (teff), under changing climate
Source: PeerJ. 2021 Mar 22;9:e10965. doi: 10.7717/peerj.10965 (PMC7996070; doi:10.7717/peerj.10965)
Supplement: Supplemental Information 2 [file peerj-09-10965-s002.xlsx]

## Sheet: Sheet1
FID	Shape	Species	Latitude	Longitude
0	Point	Eragrostis teff	9.25861	40.2983
1	Point	Eragrostis teff	9.25889	40.2978
2	Point	Eragrostis teff	8.13028	41.5725
3	Point	Eragrostis teff	9.18667	41.7903
4	Point	Eragrostis teff	8.99139	41.7758
5	Point	Eragrostis teff	9.04694	41.7636
6	Point	Eragrostis teff	9.075	41.7672
7	Point	Eragrostis teff	9.32583	41.2717
8	Point	Eragrostis teff	9.27833	41.3453
9	Point	Eragrostis teff	9.27472	41.565
10	Point	Eragrostis teff	14.1483	38.8094
11	Point	Eragrostis teff	14.1461	38.8103
12	Point	Eragrostis teff	14.1361	38.7917
13	Point	Eragrostis teff	14.1361	38.7689
14	Point	Eragrostis teff	14.1467	38.7886
15	Point	Eragrostis teff	14.1556	38.7794
16	Point	Eragrostis teff	14.13	38.765
17	Point	Eragrostis teff	14.1253	38.7686
18	Point	Eragrostis teff	14.1086	38.7833
19	Point	Eragrostis teff	14.1033	38.785
20	Point	Eragrostis teff	14.0769	38.7961
21	Point	Eragrostis teff	14.0567	38.6622
22	Point	Eragrostis teff	14.0594	38.6583
23	Point	Eragrostis teff	14.0583	38.6561
24	Point	Eragrostis teff	14.0667	38.6586
25	Point	Eragrostis teff	14.1022	38.6689
26	Point	Eragrostis teff	14.1028	38.6692
27	Point	Eragrostis teff	14.1028	38.6628
28	Point	Eragrostis teff	14.1197	38.6531
29	Point	Eragrostis teff	14.1269	38.6258
30	Point	Eragrostis teff	14.1275	38.5086
31	Point	Eragrostis teff	14.1094	38.4747
32	Point	Eragrostis teff	14.0986	38.4403
33	Point	Eragrostis teff	14.1075	38.3311
34	Point	Eragrostis teff	14.1175	38.3222
35	Point	Eragrostis teff	14.0972	38.3231
36	Point	Eragrostis teff	14.0925	38.3592
37	Point	Eragrostis teff	14.0553	38.3931
38	Point	Eragrostis teff	14.0367	38.3736
39	Point	Eragrostis teff	14.1256	38.4097
40	Point	Eragrostis teff	14.0583	38.4183
41	Point	Eragrostis teff	14.0542	38.4219
42	Point	Eragrostis teff	14.0581	38.4344
43	Point	Eragrostis teff	14.0753	38.4356
44	Point	Eragrostis teff	14.0872	38.275
45	Point	Eragrostis teff	14.0933	38.2733
46	Point	Eragrostis teff	14.0133	38.2372
47	Point	Eragrostis teff	13.9931	38.1964
48	Point	Eragrostis teff	14.1394	38.2847
49	Point	Eragrostis teff	14.1658	38.2936
50	Point	Eragrostis teff	14.1672	38.3031
51	Point	Eragrostis teff	14.1883	38.2417
52	Point	Eragrostis teff	14.3383	38.1744
53	Point	Eragrostis teff	14.45	38.0072
54	Point	Eragrostis teff	12.445	38.9569
55	Point	Eragrostis teff	14.1061	37.4128
56	Point	Eragrostis teff	14.1653	37.3522
57	Point	Eragrostis teff	12.7319	37.4194
58	Point	Eragrostis teff	12.4156	37.3133
59	Point	Eragrostis teff	12.4944	37.2956
60	Point	Eragrostis teff	12.4383	37.3097
61	Point	Eragrostis teff	12.3717	37.2764
62	Point	Eragrostis teff	12.3689	37.2514
63	Point	Eragrostis teff	12.3681	37.2669
64	Point	Eragrostis teff	12.3256	37.3039
65	Point	Eragrostis teff	12.3456	37.2194
66	Point	Eragrostis teff	12.3539	37.2058
67	Point	Eragrostis teff	12.3592	37.2044
68	Point	Eragrostis teff	12.3683	37.1764
69	Point	Eragrostis teff	12.3775	37.1733
70	Point	Eragrostis teff	12.3636	37.1733
71	Point	Eragrostis teff	12.3736	37.1606
72	Point	Eragrostis teff	12.3575	37.1117
73	Point	Eragrostis teff	12.3322	37.1103
74	Point	Eragrostis teff	12.2078	37.0133
75	Point	Eragrostis teff	12.3033	37.0872
76	Point	Eragrostis teff	12.355	37.0556
77	Point	Eragrostis teff	12.3992	37.0186
78	Point	Eragrostis teff	12.4833	37.3858
79	Point	Eragrostis teff	12.5314	37.0608
80	Point	Eragrostis teff	12.5658	37.0867
81	Point	Eragrostis teff	12.5303	37.1989
82	Point	Eragrostis teff	12.5431	37.3689
83	Point	Eragrostis teff	12.4378	37.5069
84	Point	Eragrostis teff	12.405	37.5364
85	Point	Eragrostis teff	12.3394	37.5803
86	Point	Eragrostis teff	12.2444	37.6281
87	Point	Eragrostis teff	12.1783	37.6856
88	Point	Eragrostis teff	12.1783	37.6861
89	Point	Eragrostis teff	12.0653	37.7397
90	Point	Eragrostis teff	11.9536	37.7181
91	Point	Eragrostis teff	11.9486	37.7447
92	Point	Eragrostis teff	11.9317	37.8119
93	Point	Eragrostis teff	11.8547	37.6514
94	Point	Eragrostis teff	11.5311	37.4022
95	Point	Eragrostis teff	11.4981	37.3969
96	Point	Eragrostis teff	11.4867	37.395
97	Point	Eragrostis teff	11.4033	37.395
98	Point	Eragrostis teff	11.5872	37.3556
99	Point	Eragrostis teff	11.4558	37.2628
100	Point	Eragrostis teff	11.4483	37.2361
101	Point	Eragrostis teff	11.4461	37.2261
102	Point	Eragrostis teff	11.3444	36.9389
103	Point	Eragrostis teff	11.3547	36.8972
104	Point	Eragrostis teff	11.28	36.89
105	Point	Eragrostis teff	11.2719	36.8592
106	Point	Eragrostis teff	11.2908	36.8311
107	Point	Eragrostis teff	11.3111	36.7883
108	Point	Eragrostis teff	11.3147	36.7825
109	Point	Eragrostis teff	11.21	36.8633
110	Point	Eragrostis teff	11.1725	36.8767
111	Point	Eragrostis teff	11.7419	37.0653
112	Point	Eragrostis teff	10.7092	37.2081
113	Point	Eragrostis teff	10.6989	37.1983
114	Point	Eragrostis teff	10.7031	37.2056
115	Point	Eragrostis teff	10.6806	37.2553
116	Point	Eragrostis teff	10.6739	37.2739
117	Point	Eragrostis teff	10.6492	37.2833
118	Point	Eragrostis teff	10.6608	37.2825
119	Point	Eragrostis teff	10.6819	37.3397
120	Point	Eragrostis teff	10.6356	37.4033
121	Point	Eragrostis teff	10.5678	37.4689
122	Point	Eragrostis teff	10.5247	37.4397
123	Point	Eragrostis teff	10.5333	37.5194
124	Point	Eragrostis teff	10.4753	37.575
125	Point	Eragrostis teff	10.4053	37.5833
126	Point	Eragrostis teff	10.4075	37.7447
127	Point	Eragrostis teff	10.4358	37.7358
128	Point	Eragrostis teff	10.4417	37.7419
129	Point	Eragrostis teff	10.3253	37.7206
130	Point	Eragrostis teff	10.3228	37.7042
131	Point	Eragrostis teff	10.3072	37.6958
132	Point	Eragrostis teff	10.2814	37.6697
133	Point	Eragrostis teff	10.2744	37.785
134	Point	Eragrostis teff	10.2722	37.7756
135	Point	Eragrostis teff	10.2736	37.7889
136	Point	Eragrostis teff	10.2875	37.7881
137	Point	Eragrostis teff	10.2922	37.8119
138	Point	Eragrostis teff	10.2664	37.8442
139	Point	Eragrostis teff	10.2497	37.8658
140	Point	Eragrostis teff	10.2533	37.9011
141	Point	Eragrostis teff	10.2556	37.9581
142	Point	Eragrostis teff	10.3172	37.9917
143	Point	Eragrostis teff	10.23	38.015
144	Point	Eragrostis teff	10.2411	38.0414
145	Point	Eragrostis teff	10.2572	38.1356
146	Point	Eragrostis teff	10.2478	38.1333
147	Point	Eragrostis teff	10.2594	38.1433
148	Point	Eragrostis teff	10.2922	38.1422
149	Point	Eragrostis teff	10.3122	38.1475
150	Point	Eragrostis teff	10.2406	38.1392
151	Point	Eragrostis teff	10.1872	38.1461
152	Point	Eragrostis teff	10.1539	38.1639
153	Point	Eragrostis teff	10.1483	38.1772
154	Point	Eragrostis teff	10.1206	38.1558
155	Point	Eragrostis teff	10.1103	38.1689
156	Point	Eragrostis teff	10.0508	38.2433
157	Point	Eragrostis teff	10.0428	38.2408
158	Point	Eragrostis teff	9.99333	38.2667
159	Point	Eragrostis teff	9.96778	38.2933
160	Point	Eragrostis teff	8.96	38.5
161	Point	Eragrostis teff	8.95944	38.48
162	Point	Eragrostis teff	8.96	38.4658
163	Point	Eragrostis teff	8.92694	38.2667
164	Point	Eragrostis teff	8.92333	38.4333
165	Point	Eragrostis teff	8.9	38.4333
166	Point	Eragrostis teff	8.96667	38.5
167	Point	Eragrostis teff	8.95417	39.1483
168	Point	Eragrostis teff	8.95556	39.1742
169	Point	Eragrostis teff	8.98972	39.2083
170	Point	Eragrostis teff	9.03444	39.13
171	Point	Eragrostis teff	8.26111	39.2881
172	Point	Eragrostis teff	8.23389	39.2544
173	Point	Eragrostis teff	8.2975	39.3186
174	Point	Eragrostis teff	8.42	39.3953
175	Point	Eragrostis teff	8.38083	39.2592
176	Point	Eragrostis teff	8.41611	39.5875
177	Point	Eragrostis teff	8.07694	39.2725
178	Point	Eragrostis teff	8.06556	39.1694
179	Point	Eragrostis teff	8.14833	39.2375
180	Point	Eragrostis teff	8.14083	39.1978
181	Point	Eragrostis teff	8.13917	39.1892
182	Point	Eragrostis teff	8.13833	39.1792
183	Point	Eragrostis teff	8.13917	39.1864
184	Point	Eragrostis teff	8.12972	39.1831
185	Point	Eragrostis teff	8.20528	39.2517
186	Point	Eragrostis teff	8.20639	39.2533
187	Point	Eragrostis teff	8.21417	39.2556
188	Point	Eragrostis teff	8.28861	39.3075
189	Point	Eragrostis teff	8.14722	39.3428
190	Point	Eragrostis teff	8.03222	39.1981
191	Point	Eragrostis teff	7.2075	39.1411
192	Point	Eragrostis teff	10.0978	39.8683
193	Point	Eragrostis teff	10.0642	39.9064
194	Point	Eragrostis teff	9.94389	39.9317
195	Point	Eragrostis teff	8.94417	39.9533
196	Point	Eragrostis teff	9.96361	39.9631
197	Point	Eragrostis teff	8.87111	39.8444
198	Point	Eragrostis teff	8.91972	40.0269
199	Point	Eragrostis teff	8.92361	40.0581
200	Point	Eragrostis teff	8.85	40.0306
201	Point	Eragrostis teff	9.94111	39.7422
202	Point	Eragrostis teff	10.3494	39.9111
203	Point	Eragrostis teff	10.3433	39.8819
204	Point	Eragrostis teff	10.4489	39.9361
205	Point	Eragrostis teff	10.3139	39.9228
206	Point	Eragrostis teff	9.08917	37.1558
207	Point	Eragrostis teff	9.08972	37.1731
208	Point	Eragrostis teff	9.115	37.1617
209	Point	Eragrostis teff	9.1425	37.1569
210	Point	Eragrostis teff	9.1425	37.1567
211	Point	Eragrostis teff	9.17194	37.1881
212	Point	Eragrostis teff	9.20472	37.2025
213	Point	Eragrostis teff	9.2075	37.2261
214	Point	Eragrostis teff	9.20722	37.2264
215	Point	Eragrostis teff	9.09556	37.08
216	Point	Eragrostis teff	9.19611	37.0622
217	Point	Eragrostis teff	9.18944	37.0658
218	Point	Eragrostis teff	8.96917	37.3264
219	Point	Eragrostis teff	8.96556	37.3247
220	Point	Eragrostis teff	8.97083	37.3286
221	Point	Eragrostis teff	8.91556	37.3256
222	Point	Eragrostis teff	8.915	37.3258
223	Point	Eragrostis teff	8.74972	37.2522
224	Point	Eragrostis teff	8.70139	37.2669
225	Point	Eragrostis teff	8.65806	37.2525
226	Point	Eragrostis teff	8.67583	37.2728
227	Point	Eragrostis teff	9.02917	37.4425
228	Point	Eragrostis teff	9.02306	37.4217
229	Point	Eragrostis teff	8.97917	37.4681
230	Point	Eragrostis teff	8.97944	37.4683
231	Point	Eragrostis teff	9.05111	37.44
232	Point	Eragrostis teff	8.93722	37.75
233	Point	Eragrostis teff	8.93972	37.7469
234	Point	Eragrostis teff	8.85972	37.7583
235	Point	Eragrostis teff	8.85056	37.7656
236	Point	Eragrostis teff	8.85083	37.7658
237	Point	Eragrostis teff	8.92694	37.7467
238	Point	Eragrostis teff	8.92722	37.7467
239	Point	Eragrostis teff	9.25	38.4772
240	Point	Eragrostis teff	9.13222	38.4375
241	Point	Eragrostis teff	9.13667	38.4456
242	Point	Eragrostis teff	9.11222	38.4722
243	Point	Eragrostis teff	9.09028	38.5311
244	Point	Eragrostis teff	9.07778	38.5403
245	Point	Eragrostis teff	9.05389	38.5208
246	Point	Eragrostis teff	9.02306	38.4781
247	Point	Eragrostis teff	8.84389	39.0142
248	Point	Eragrostis teff	8.90083	39.0586
249	Point	Eragrostis teff	8.87972	39.0328
250	Point	Eragrostis teff	8.88167	39.0303
251	Point	Eragrostis teff	8.88194	39.0303
252	Point	Eragrostis teff	8.66972	39.1572
253	Point	Eragrostis teff	8.69028	39.1367
254	Point	Eragrostis teff	8.68944	39.1367
255	Point	Eragrostis teff	8.81028	39.1436
256	Point	Eragrostis teff	8.66111	39.1928
257	Point	Eragrostis teff	8.66611	39.1839
258	Point	Eragrostis teff	8.79389	39.2675
259	Point	Eragrostis teff	8.70611	39.5689
260	Point	Eragrostis teff	8.58056	38.8981
261	Point	Eragrostis teff	8.58167	38.8975
262	Point	Eragrostis teff	8.58167	38.8803
263	Point	Eragrostis teff	8.58194	38.8806
264	Point	Eragrostis teff	8.57611	38.8544
265	Point	Eragrostis teff	8.57472	38.8572
266	Point	Eragrostis teff	8.57694	38.8203
267	Point	Eragrostis teff	8.57806	38.82
268	Point	Eragrostis teff	8.51	38.9106
269	Point	Eragrostis teff	8.48944	39.9247
270	Point	Eragrostis teff	8.48944	38.9244
271	Point	Eragrostis teff	8.48167	38.9356
272	Point	Eragrostis teff	8.48194	39.9361
273	Point	Eragrostis teff	8.495	38.8914
274	Point	Eragrostis teff	8.49556	38.8914
275	Point	Eragrostis teff	8.48611	38.87
276	Point	Eragrostis teff	9.77361	39.4197
277	Point	Eragrostis teff	9.93611	39.5667
278	Point	Eragrostis teff	8.93889	39.5408
279	Point	Eragrostis teff	9.93306	39.4531
280	Point	Eragrostis teff	9.93306	39.4528
281	Point	Eragrostis teff	9.925	39.4469
282	Point	Eragrostis teff	9.9825	39.6117
283	Point	Eragrostis teff	9.98944	39.6011
284	Point	Eragrostis teff	8.98917	39.6011
285	Point	Eragrostis teff	10.3125	39.5931
286	Point	Eragrostis teff	10.2011	39.435
287	Point	Eragrostis teff	10.2008	39.4319
288	Point	Eragrostis teff	10.2017	39.3981
289	Point	Eragrostis teff	10.1819	39.4247
290	Point	Eragrostis teff	10.1514	39.4153
291	Point	Eragrostis teff	10.1506	39.4161
292	Point	Eragrostis teff	10.1478	39.4156
293	Point	Eragrostis teff	9.9575	38.2994
294	Point	Eragrostis teff	9.95833	38.2906
295	Point	Eragrostis teff	9.8425	38.2614
296	Point	Eragrostis teff	9.84333	38.2614
297	Point	Eragrostis teff	9.96028	38.3011
298	Point	Eragrostis teff	9.91028	38.3744
299	Point	Eragrostis teff	9.72556	38.8392
300	Point	Eragrostis teff	9.72583	38.8397
301	Point	Eragrostis teff	9.7325	38.8444
302	Point	Eragrostis teff	9.6525	38.8603
303	Point	Eragrostis teff	9.66833	38.8806
304	Point	Eragrostis teff	9.64639	38.78
305	Point	Eragrostis teff	9.65833	38.7517
306	Point	Eragrostis teff	11.9203	37.9194
307	Point	Eragrostis teff	11.7661	37.6053
308	Point	Eragrostis teff	12.3942	37.6992
309	Point	Eragrostis teff	12.4061	37.6986
310	Point	Eragrostis teff	12.3917	37.6867
311	Point	Eragrostis teff	10.0639	34.6422
312	Point	Eragrostis teff	10.7883	36.2264
313	Point	Eragrostis teff	10.5414	35.9389
314	Point	Eragrostis teff	10.6753	36.1483
315	Point	Eragrostis teff	10.5731	35.7031
316	Point	Eragrostis teff	10.8125	36.4264
317	Point	Eragrostis teff	10.8439	36.5831
318	Point	Eragrostis teff	10.8339	36.5469
319	Point	Eragrostis teff	11.0089	36.655
320	Point	Eragrostis teff	10.9358	36.8544
321	Point	Eragrostis teff	10.9658	36.9558
322	Point	Eragrostis teff	9.21611	35.8072
323	Point	Eragrostis teff	9.19222	35.7661
324	Point	Eragrostis teff	9.13944	35.8656
325	Point	Eragrostis teff	9.13278	35.8842
326	Point	Eragrostis teff	9.13194	35.8867
327	Point	Eragrostis teff	9.23444	35.7256
328	Point	Eragrostis teff	9.2325	35.7244
329	Point	Eragrostis teff	9.39889	35.7242
330	Point	Eragrostis teff	9.22694	35.7181
331	Point	Eragrostis teff	9.22694	35.7183
332	Point	Eragrostis teff	9.56583	37.5039
333	Point	Eragrostis teff	9.55556	37.4883
334	Point	Eragrostis teff	9.49861	37.4489
335	Point	Eragrostis teff	9.49944	37.4478
336	Point	Eragrostis teff	9.49944	37.4433
337	Point	Eragrostis teff	9.49861	37.4381
338	Point	Eragrostis teff	9.47306	37.4733
339	Point	Eragrostis teff	9.47333	37.4764
340	Point	Eragrostis teff	9.45944	37.4711
341	Point	Eragrostis teff	9.41361	37.4247
342	Point	Eragrostis teff	9.41333	37.425
343	Point	Eragrostis teff	9.42611	37.4217
344	Point	Eragrostis teff	9.42611	37.4264
345	Point	Eragrostis teff	9.55556	37.4717
346	Point	Eragrostis teff	9.41111	37.425
347	Point	Eragrostis teff	9.40694	37.4242
348	Point	Eragrostis teff	9.40694	37.4247
349	Point	Eragrostis teff	9.40667	37.4231
350	Point	Eragrostis teff	9.40306	37.4233
351	Point	Eragrostis teff	9.39278	37.4233
352	Point	Eragrostis teff	9.39722	37.4211
353	Point	Eragrostis teff	9.45806	37.4278
354	Point	Eragrostis teff	9.41278	37.4306
355	Point	Eragrostis teff	9.46278	37.4306
356	Point	Eragrostis teff	9.45972	37.4331
357	Point	Eragrostis teff	9.26056	37.3792
358	Point	Eragrostis teff	9.26472	37.3814
359	Point	Eragrostis teff	9.18389	37.3236
360	Point	Eragrostis teff	9.40333	37.1133
361	Point	Eragrostis teff	9.43278	37.1175
362	Point	Eragrostis teff	9.40361	37.1472
363	Point	Eragrostis teff	9.40167	37.1317
364	Point	Eragrostis teff	9.35778	37.1114
365	Point	Eragrostis teff	9.35861	37.1203
366	Point	Eragrostis teff	9.35667	37.1217
367	Point	Eragrostis teff	9.35194	37.1175
368	Point	Eragrostis teff	9.39917	37.1175
369	Point	Eragrostis teff	10.1931	38.1414
370	Point	Eragrostis teff	10.795	38.1392
371	Point	Eragrostis teff	10.2453	38.1086
372	Point	Eragrostis teff	10.2361	38.1258
373	Point	Eragrostis teff	10.2706	38.1489
374	Point	Eragrostis teff	10.4942	38.1614
375	Point	Eragrostis teff	10.4886	38.165
376	Point	Eragrostis teff	10.4372	38.2019
377	Point	Eragrostis teff	10.4369	38.2019
378	Point	Eragrostis teff	10.6403	38.0856
379	Point	Eragrostis teff	10.6397	38.0836
380	Point	Eragrostis teff	10.5681	38.2206
381	Point	Eragrostis teff	10.7192	38.1364
382	Point	Eragrostis teff	10.7069	38.1642
383	Point	Eragrostis teff	10.6231	38.1836
384	Point	Eragrostis teff	10.6244	38.1839
385	Point	Eragrostis teff	10.6211	38.19
386	Point	Eragrostis teff	10.7456	38.0889
387	Point	Eragrostis teff	10.7422	38.0869
388	Point	Eragrostis teff	10.7347	38.1858
389	Point	Eragrostis teff	10.685	38.1844
390	Point	Eragrostis teff	10.6847	38.1842
391	Point	Eragrostis teff	10.6064	38.3161
392	Point	Eragrostis teff	10.6078	38.3156
393	Point	Eragrostis teff	10.6089	38.2928
394	Point	Eragrostis teff	10.9658	38.0389
395	Point	Eragrostis teff	10.9625	38.0339
396	Point	Eragrostis teff	10.9531	38.0294
397	Point	Eragrostis teff	10.9581	38.0461
398	Point	Eragrostis teff	10.9333	38.0433
399	Point	Eragrostis teff	10.9906	38.0869
400	Point	Eragrostis teff	10.9894	38.0889
401	Point	Eragrostis teff	10.9917	38.0872
402	Point	Eragrostis teff	10.9933	38.1003
403	Point	Eragrostis teff	10.9953	38.1006
404	Point	Eragrostis teff	10.9361	38.0781
405	Point	Eragrostis teff	10.9242	38.1967
406	Point	Eragrostis teff	10.9214	38.1969
407	Point	Eragrostis teff	10.9164	38.2036
408	Point	Eragrostis teff	10.9164	38.2019
409	Point	Eragrostis teff	11.0439	37.8372
410	Point	Eragrostis teff	11.0464	37.8342
411	Point	Eragrostis teff	11.0669	37.86
412	Point	Eragrostis teff	11.0958	37.8744
413	Point	Eragrostis teff	10.8811	37.8131
414	Point	Eragrostis teff	10.9894	37.8592
415	Point	Eragrostis teff	10.8583	38.3425
416	Point	Eragrostis teff	10.7897	38.4131
417	Point	Eragrostis teff	10.8225	38.3656
418	Point	Eragrostis teff	10.8222	38.3658
419	Point	Eragrostis teff	10.8269	38.3681
420	Point	Eragrostis teff	10.4914	38.1447
421	Point	Eragrostis teff	8.26167	37.5986
422	Point	Eragrostis teff	8.245	37.5647
423	Point	Eragrostis teff	8.24361	37.5664
424	Point	Eragrostis teff	8.27222	37.6628
425	Point	Eragrostis teff	8.14694	37.9692
426	Point	Eragrostis teff	8.18639	37.9386
427	Point	Eragrostis teff	8.21611	37.9353
428	Point	Eragrostis teff	8.15083	37.8953
429	Point	Eragrostis teff	8.20972	37.8169
430	Point	Eragrostis teff	8.25194	37.8536
431	Point	Eragrostis teff	8.1725	37.6575
432	Point	Eragrostis teff	8.09194	38.4706
433	Point	Eragrostis teff	8.11028	38.5
434	Point	Eragrostis teff	8.08778	38.4689
435	Point	Eragrostis teff	7.84194	38.2183
436	Point	Eragrostis teff	7.90139	38.2297
437	Point	Eragrostis teff	7.90194	38.2317
438	Point	Eragrostis teff	8.10111	38.3747
439	Point	Eragrostis teff	8.12111	38.4758
440	Point	Eragrostis teff	8.12889	38.3842
441	Point	Eragrostis teff	8.13167	38.4472
442	Point	Eragrostis teff	7.69778	37.6889
443	Point	Eragrostis teff	7.68667	37.7372
444	Point	Eragrostis teff	7.75583	37.7372
445	Point	Eragrostis teff	13.8544	39.6
446	Point	Eragrostis teff	10.4142	37.83
447	Point	Eragrostis teff	10.4078	37.8253
448	Point	Eragrostis teff	10.25	37.5406
449	Point	Eragrostis teff	10.2469	37.5403
450	Point	Eragrostis teff	10.3247	37.6264
451	Point	Eragrostis teff	10.2914	37.5406
452	Point	Eragrostis teff	10.2831	37.8064
453	Point	Eragrostis teff	10.2364	37.8867
454	Point	Eragrostis teff	10.5314	37.8969
455	Point	Eragrostis teff	10.0647	37.8969
456	Point	Eragrostis teff	10.1614	37.895
457	Point	Eragrostis teff	10.4331	37.3778
458	Point	Eragrostis teff	10.4194	37.3781
459	Point	Eragrostis teff	10.4214	37.3697
460	Point	Eragrostis teff	10.4217	37.37
461	Point	Eragrostis teff	10.4403	37.4128
462	Point	Eragrostis teff	10.4656	37.4325
463	Point	Eragrostis teff	10.4878	37.595
464	Point	Eragrostis teff	10.4881	37.5308
465	Point	Eragrostis teff	10.5228	37.5225
466	Point	Eragrostis teff	10.5247	37.5211
467	Point	Eragrostis teff	10.3581	37.5214
468	Point	Eragrostis teff	10.5208	37.6936
469	Point	Eragrostis teff	10.5236	37.6997
470	Point	Eragrostis teff	10.5364	37.7111
471	Point	Eragrostis teff	10.3878	37.3703
472	Point	Eragrostis teff	10.3122	37.4914
473	Point	Eragrostis teff	10.2022	37.4775
474	Point	Eragrostis teff	10.2008	37.4775
475	Point	Eragrostis teff	10.1972	37.4769
476	Point	Eragrostis teff	10.2267	37.4847
477	Point	Eragrostis teff	10.2744	37.44
478	Point	Eragrostis teff	10.6044	37.9353
479	Point	Eragrostis teff	10.5522	37.9647
480	Point	Eragrostis teff	10.5236	37.9864
481	Point	Eragrostis teff	10.4883	37.035
482	Point	Eragrostis teff	10.4756	37.0711
483	Point	Eragrostis teff	10.4556	37.0917
484	Point	Eragrostis teff	10.4583	37.0917
485	Point	Eragrostis teff	10.4436	38.0169
486	Point	Eragrostis teff	10.4239	38.1256
487	Point	Eragrostis teff	10.0789	37.8317
488	Point	Eragrostis teff	10.0731	37.8369
489	Point	Eragrostis teff	10.1131	37.8089
490	Point	Eragrostis teff	10.1633	37.71
491	Point	Eragrostis teff	10.1722	37.6819
492	Point	Eragrostis teff	10.1725	37.7169
493	Point	Eragrostis teff	10.1625	37.7378
494	Point	Eragrostis teff	10.9422	37.7464
495	Point	Eragrostis teff	11.105	37.7572
496	Point	Eragrostis teff	10.2475	37.9778
497	Point	Eragrostis teff	10.3903	37.9583
498	Point	Eragrostis teff	10.4381	37.9447
499	Point	Eragrostis teff	10.2372	38.5078
500	Point	Eragrostis teff	10.4014	37.8272
501	Point	Eragrostis teff	10.285	37.5806
502	Point	Eragrostis teff	10.2831	37.8164
503	Point	Eragrostis teff	10.2358	37.8872
504	Point	Eragrostis teff	10.4192	37.3778
505	Point	Eragrostis teff	5.51778	37.9114
506	Point	Eragrostis teff	5.34306	37.36
507	Point	Eragrostis teff	5.35528	37.3375
508	Point	Eragrostis teff	5.3825	37.3383
509	Point	Eragrostis teff	4.71361	38.2214
510	Point	Eragrostis teff	4.75972	38.1861
511	Point	Eragrostis teff	4.74222	38.1861
512	Point	Eragrostis teff	4.74444	38.2108
513	Point	Eragrostis teff	4.83833	38.2133
514	Point	Eragrostis teff	8.50472	38.4086
515	Point	Eragrostis teff	5.32917	37.3381
516	Point	Eragrostis teff	6.15583	38.2353
517	Point	Eragrostis teff	6.16361	38.1186
518	Point	Eragrostis teff	5.85167	38.2856
519	Point	Eragrostis teff	5.9225	38.3011
520	Point	Eragrostis teff	5.88917	38.2008
521	Point	Eragrostis teff	5.88889	38.2008
522	Point	Eragrostis teff	5.68361	37.9008
523	Point	Eragrostis teff	5.69083	37.9064
524	Point	Eragrostis teff	5.68806	37.9033
525	Point	Eragrostis teff	5.69139	37.9025
526	Point	Eragrostis teff	5.60361	38.3917
527	Point	Eragrostis teff	5.58667	38.405
528	Point	Eragrostis teff	5.60333	38.3714
529	Point	Eragrostis teff	5.59861	38.4694
530	Point	Eragrostis teff	5.56778	37.9019
531	Point	Eragrostis teff	5.54361	37.9072
532	Point	Eragrostis teff	5.61944	37.8969
533	Point	Eragrostis teff	5.57139	37.9139
534	Point	Eragrostis teff	5.55306	37.8722
535	Point	Eragrostis teff	5.57417	37.8806
536	Point	Eragrostis teff	5.5075	37.8975
537	Point	Eragrostis teff	5.50194	37.8858
538	Point	Eragrostis teff	5.68639	37.9206
539	Point	Eragrostis teff	12.4103	37.3156
540	Point	Eragrostis teff	12.4197	37.3192
541	Point	Eragrostis teff	12.3833	37.2811
542	Point	Eragrostis teff	12.2486	37.0892
543	Point	Eragrostis teff	12.3164	37.1119
544	Point	Eragrostis teff	12.3461	37.1119
545	Point	Eragrostis teff	12.3714	37.1642
546	Point	Eragrostis teff	12.3547	37.1642
547	Point	Eragrostis teff	12.3589	37.1856
548	Point	Eragrostis teff	12.3658	37.1831
549	Point	Eragrostis teff	12.1942	37.0381
550	Point	Eragrostis teff	12.1861	37.0422
551	Point	Eragrostis teff	12.2403	37.0397
552	Point	Eragrostis teff	7.20306	35.3342
553	Point	Eragrostis teff	7.20722	35.2567
554	Point	Eragrostis teff	6.87694	35.5069
555	Point	Eragrostis teff	6.83667	35.4886
556	Point	Eragrostis teff	6.86278	35.5425
557	Point	Eragrostis teff	6.79222	35.5281
558	Point	Eragrostis teff	6.82806	35.5356
559	Point	Eragrostis teff	6.88861	35.5642
560	Point	Eragrostis teff	6.89583	35.5656
561	Point	Eragrostis teff	6.84944	35.8603
562	Point	Eragrostis teff	6.84139	36.8653
563	Point	Eragrostis teff	6.84222	35.8519
564	Point	Eragrostis teff	6.87778	35.8553
565	Point	Eragrostis teff	6.89167	35.8489
566	Point	Eragrostis teff	6.91583	35.8128
567	Point	Eragrostis teff	6.89972	36.2389
568	Point	Eragrostis teff	6.87333	35.7636
569	Point	Eragrostis teff	6.92472	35.7625
570	Point	Eragrostis teff	6.92111	35.7517
571	Point	Eragrostis teff	6.89306	35.7397
572	Point	Eragrostis teff	6.87722	35.7408
573	Point	Eragrostis teff	6.97667	35.8017
574	Point	Eragrostis teff	6.97917	35.7681
575	Point	Eragrostis teff	6.98028	35.7678
576	Point	Eragrostis teff	6.98194	35.7678
577	Point	Eragrostis teff	6.96972	35.7661
578	Point	Eragrostis teff	7.07139	41.0692
579	Point	Eragrostis teff	7.07583	41.0667
580	Point	Eragrostis teff	7.01722	40.8714
581	Point	Eragrostis teff	7.01806	40.9872
582	Point	Eragrostis teff	7.94222	41.1208
583	Point	Eragrostis teff	7.93333	41.1119
584	Point	Eragrostis teff	7.89833	41.0403
585	Point	Eragrostis teff	7.79889	40.8611
586	Point	Eragrostis teff	7.78278	40.8756
587	Point	Eragrostis teff	7.81389	40.8867
588	Point	Eragrostis teff	7.19472	40.6169
589	Point	Eragrostis teff	7.20722	40.6294
590	Point	Eragrostis teff	7.20139	40.6278
591	Point	Eragrostis teff	7.18056	40.7175
592	Point	Eragrostis teff	7.16667	40.6519
593	Point	Eragrostis teff	7.16472	40.6508
594	Point	Eragrostis teff	7.27278	40.6442
595	Point	Eragrostis teff	7.28056	40.6414
596	Point	Eragrostis teff	7.27833	40.6833
597	Point	Eragrostis teff	7.29139	40.6919
598	Point	Eragrostis teff	7.24806	40.7142
599	Point	Eragrostis teff	7.24194	40.7067
600	Point	Eragrostis teff	7.10611	40.6422
601	Point	Eragrostis teff	7.10694	40.6431
602	Point	Eragrostis teff	7.11056	40.5069
603	Point	Eragrostis teff	7.10889	40.6408
604	Point	Eragrostis teff	7.10889	40.6406
605	Point	Eragrostis teff	7.06444	40.6686
606	Point	Eragrostis teff	7.40806	40.505
607	Point	Eragrostis teff	7.4075	40.2492
608	Point	Eragrostis teff	7.39556	40.0164
609	Point	Eragrostis teff	6.36639	39.9119
610	Point	Eragrostis teff	6.36972	39.9128
611	Point	Eragrostis teff	6.41028	39.7756
612	Point	Eragrostis teff	6.4225	39.815
613	Point	Eragrostis teff	6.98028	40.4864
614	Point	Eragrostis teff	6.99444	40.4461
615	Point	Eragrostis teff	7.02306	40.3489
616	Point	Eragrostis teff	10.3278	34.7036
617	Point	Eragrostis teff	9.81611	34.7931
618	Point	Eragrostis teff	6.38917	37.6692
619	Point	Eragrostis teff	5.89417	37.4272
620	Point	Eragrostis teff	5.8875	37.445
621	Point	Eragrostis teff	5.90667	37.4206
622	Point	Eragrostis teff	6.04222	37.4158
623	Point	Eragrostis teff	6.03222	37.4611
624	Point	Eragrostis teff	6.39694	37.7456
625	Point	Eragrostis teff	6.51583	38.5706
626	Point	Eragrostis teff	5.96778	39.6833
627	Point	Eragrostis teff	5.97194	39.5169
628	Point	Eragrostis teff	6.14083	39.3806
629	Point	Eragrostis teff	6.15611	39.3817
630	Point	Eragrostis teff	6.07694	39.4603
631	Point	Eragrostis teff	5.33611	39.6692
632	Point	Eragrostis teff	6.98806	39.2303
633	Point	Eragrostis teff	6.98611	39.3972
634	Point	Eragrostis teff	6.98833	39.2317
635	Point	Eragrostis teff	6.97222	39.2978
636	Point	Eragrostis teff	6.9025	39.0536
637	Point	Eragrostis teff	6.86389	39.0039
638	Point	Eragrostis teff	7.00778	39.3528
639	Point	Eragrostis teff	7.00778	38.3514
640	Point	Eragrostis teff	7.16083	39.5392
641	Point	Eragrostis teff	7.05139	39.395
642	Point	Eragrostis teff	7.03306	39.3944
643	Point	Eragrostis teff	7.00806	39.3572
644	Point	Eragrostis teff	7.00528	39.3572
645	Point	Eragrostis teff	7.38417	40.3469
646	Point	Eragrostis teff	7.38889	40.3328
647	Point	Eragrostis teff	7.38778	40.3022
648	Point	Eragrostis teff	7.23222	40.2167
649	Point	Eragrostis teff	7.26861	40.1917
650	Point	Eragrostis teff	7.26972	40.1922
651	Point	Eragrostis teff	7.21472	39.8158
652	Point	Eragrostis teff	7.08333	40.5136
653	Point	Eragrostis teff	7.08722	40.5128
654	Point	Eragrostis teff	9.56222	39.7858
655	Point	Eragrostis teff	9.56139	39.7864
656	Point	Eragrostis teff	9.56139	39.7858
657	Point	Eragrostis teff	9.78639	39.0281
658	Point	Eragrostis teff	9.79056	39.0189
659	Point	Eragrostis teff	9.78833	39.0744
660	Point	Eragrostis teff	9.78472	39.0672
661	Point	Eragrostis teff	9.77472	39.1408
662	Point	Eragrostis teff	9.63389	39.7425
663	Point	Eragrostis teff	10.2403	38.2217
664	Point	Eragrostis teff	10.7303	38.16
665	Point	Eragrostis teff	12.5144	38.1386
666	Point	Eragrostis teff	12.5067	38.1333
667	Point	Eragrostis teff	7.06389	40.6686
668	Point	Eragrostis teff	7.06639	40.6686
669	Point	Eragrostis teff	7.10806	40.6406
670	Point	Eragrostis teff	7.15583	40.6853
671	Point	Eragrostis teff	7.18056	40.7172
672	Point	Eragrostis teff	12.0739	36.9692
673	Point	Eragrostis teff	12.4028	36.9686
674	Point	Eragrostis teff	12.3678	37.2664
675	Point	Eragrostis teff	11.3364	37.9436
676	Point	Eragrostis teff	11.3347	37.9417
677	Point	Eragrostis teff	11.5717	38.9108
678	Point	Eragrostis teff	11.5747	38.4631
679	Point	Eragrostis teff	11.2689	38.2533
680	Point	Eragrostis teff	11.3136	38.2983
681	Point	Eragrostis teff	11.2567	38.2406
682	Point	Eragrostis teff	11.8689	38.6186
683	Point	Eragrostis teff	11.8567	38.4892
684	Point	Eragrostis teff	11.2392	37.555
685	Point	Eragrostis teff	10.5497	38.2419
686	Point	Eragrostis teff	10.5139	38.2364
687	Point	Eragrostis teff	10.5006	38.2158
688	Point	Eragrostis teff	10.4856	38.4014
689	Point	Eragrostis teff	10.2439	38.1039
690	Point	Eragrostis teff	10.1861	37.8531
691	Point	Eragrostis teff	10.1919	37.86
692	Point	Eragrostis teff	10.3708	37.9372
693	Point	Eragrostis teff	10.1528	37.9453
694	Point	Eragrostis teff	10.1572	37.945
695	Point	Eragrostis teff	10.6217	37.7856
696	Point	Eragrostis teff	10.5681	36.8219
697	Point	Eragrostis teff	11.2178	36.7411
698	Point	Eragrostis teff	11.5725	38.1456
699	Point	Eragrostis teff	11.5725	38.1419
700	Point	Eragrostis teff	11.6508	37.8833
701	Point	Eragrostis teff	11.585	38.0264
702	Point	Eragrostis teff	11.4039	37.8444
703	Point	Eragrostis teff	12.3786	37.2906
704	Point	Eragrostis teff	11.3786	37.4422
705	Point	Eragrostis teff	10.5	39.9333
706	Point	Eragrostis teff	10.2	39.9833
707	Point	Eragrostis teff	9.35	35.5
708	Point	Eragrostis teff	12.4167	36.8833
709	Point	Eragrostis teff	9.65	39
710	Point	Eragrostis teff	9.81667	38.8833
711	Point	Eragrostis teff	9.9	38.9
712	Point	Eragrostis teff	9.95	38.9
713	Point	Eragrostis teff	10.2333	39
714	Point	Eragrostis teff	10.15	38.75
715	Point	Eragrostis teff	10.3333	39.2167
716	Point	Eragrostis teff	11.1167	39.45
717	Point	Eragrostis teff	10.8833	39.5
718	Point	Eragrostis teff	10.8	39.45
719	Point	Eragrostis teff	10.75	38.8333
720	Point	Eragrostis teff	10.8	39.9667
721	Point	Eragrostis teff	10.8833	39.25
722	Point	Eragrostis teff	10.8333	39.1167
723	Point	Eragrostis teff	11.2333	39.25
724	Point	Eragrostis teff	11.1667	39.25
725	Point	Eragrostis teff	11.1667	39.0833
726	Point	Eragrostis teff	11.0833	39.25
727	Point	Eragrostis teff	11.3667	39.7333
728	Point	Eragrostis teff	11.35	39.7167
729	Point	Eragrostis teff	11.3167	39.6833
730	Point	Eragrostis teff	11.3	39.55
731	Point	Eragrostis teff	11.4667	39.4
732	Point	Eragrostis teff	11.4167	39.4167
733	Point	Eragrostis teff	11.3833	39.4833
734	Point	Eragrostis teff	11.3833	39.6667
735	Point	Eragrostis teff	11.4167	39.6167
736	Point	Eragrostis teff	11.5	39.6
737	Point	Eragrostis teff	11.5833	39.6667
738	Point	Eragrostis teff	10.2	40
739	Point	Eragrostis teff	11.4333	39.4167
740	Point	Eragrostis teff	10.4167	37.95
741	Point	Eragrostis teff	10.4333	38.1667
742	Point	Eragrostis teff	10.2667	38.4333
743	Point	Eragrostis teff	10.55	38.1667
744	Point	Eragrostis teff	11.7167	38.3167
745	Point	Eragrostis teff	11.7	38.3
746	Point	Eragrostis teff	6.25	39.7833
747	Point	Eragrostis teff	6.4	39.8333
748	Point	Eragrostis teff	6.96667	40.55
749	Point	Eragrostis teff	7	40.4667
750	Point	Eragrostis teff	6.58333	39.2167
751	Point	Eragrostis teff	11.3	39.6667
752	Point	Eragrostis teff	11.4333	39.6167
753	Point	Eragrostis teff	11.4667	39.6167
754	Point	Eragrostis teff	11.6167	39.6833
755	Point	Eragrostis teff	11.75	39.6
756	Point	Eragrostis teff	11.7667	39.5833
757	Point	Eragrostis teff	11.8	39.55
758	Point	Eragrostis teff	11.0833	39.5167
759	Point	Eragrostis teff	11.7833	39.4333
760	Point	Eragrostis teff	11.0667	39.7833
761	Point	Eragrostis teff	11.1833	39.1833
762	Point	Eragrostis teff	11.3333	39.7833
763	Point	Eragrostis teff	11.35	39.8
764	Point	Eragrostis teff	11.3667	39.85
765	Point	Eragrostis teff	11.3333	39.75
766	Point	Eragrostis teff	11.3167	39.7333
767	Point	Eragrostis teff	12.4833	39.5667
768	Point	Eragrostis teff	10.25	37.7667
769	Point	Eragrostis teff	10.1833	37.75
770	Point	Eragrostis teff	10.1667	37.75
771	Point	Eragrostis teff	10.15	37.75
772	Point	Eragrostis teff	10.3	37.4167
773	Point	Eragrostis teff	14.0667	38.8333
774	Point	Eragrostis teff	14.0833	38.8333
775	Point	Eragrostis teff	14.05	38.85
776	Point	Eragrostis teff	14.0833	38.85
777	Point	Eragrostis teff	14.2	38.7833
778	Point	Eragrostis teff	14.1333	38.8333
779	Point	Eragrostis teff	14.1167	38.8833
780	Point	Eragrostis teff	14.1333	38.8833
781	Point	Eragrostis teff	14.1667	38.8167
782	Point	Eragrostis teff	14.1167	38.6167
783	Point	Eragrostis teff	14.0667	38.6667
784	Point	Eragrostis teff	14.1	38.6667
785	Point	Eragrostis teff	14.0833	38.7167
786	Point	Eragrostis teff	14.0667	38.75
787	Point	Eragrostis teff	14.1	38.7167
788	Point	Eragrostis teff	14.1167	38.75
789	Point	Eragrostis teff	14.1167	38.7667
790	Point	Eragrostis teff	14.05	38.2667
791	Point	Eragrostis teff	14.0667	38.2667
792	Point	Eragrostis teff	14.0667	38.3167
793	Point	Eragrostis teff	14.0833	38.2667
794	Point	Eragrostis teff	14.1167	38.2833
795	Point	Eragrostis teff	14.15	38.6333
796	Point	Eragrostis teff	14.0333	38.6333
797	Point	Eragrostis teff	14.05	38.6333
798	Point	Eragrostis teff	14.1167	38.7833
799	Point	Eragrostis teff	8.58333	40.2
800	Point	Eragrostis teff	13.9167	39.9667
801	Point	Eragrostis teff	13.9	39.9667
802	Point	Eragrostis teff	13.8833	39.95
803	Point	Eragrostis teff	13.8667	39.9833
804	Point	Eragrostis teff	13.9167	39.9833
805	Point	Eragrostis teff	13.7333	39.0667
806	Point	Eragrostis teff	13.7167	39.0667
807	Point	Eragrostis teff	13.6667	39.1167
808	Point	Eragrostis teff	13.65	39.1333
809	Point	Eragrostis teff	13.6333	39.15
810	Point	Eragrostis teff	13.6167	39.15
811	Point	Eragrostis teff	13.6167	39.1667
812	Point	Eragrostis teff	13.55	39.1167
813	Point	Eragrostis teff	13.5333	39.1167
814	Point	Eragrostis teff	13.5333	39.1333
815	Point	Eragrostis teff	13.6	39.1833
816	Point	Eragrostis teff	13.5833	39.1833
817	Point	Eragrostis teff	13.6167	39.2
818	Point	Eragrostis teff	13.6167	39.2167
819	Point	Eragrostis teff	13.6333	39.2333
820	Point	Eragrostis teff	13.6333	39.2167
821	Point	Eragrostis teff	13.6667	39.25
822	Point	Eragrostis teff	13.65	39.2667
823	Point	Eragrostis teff	13.6833	39.2667
824	Point	Eragrostis teff	13.4667	39.4667
825	Point	Eragrostis teff	13.4667	39.45
826	Point	Eragrostis teff	13.45	39.4333
827	Point	Eragrostis teff	13.4333	37.4
828	Point	Eragrostis teff	13.4167	39.3833
829	Point	Eragrostis teff	13.4	39.3667
830	Point	Eragrostis teff	8.18333	37.8
831	Point	Eragrostis teff	5.88333	37.3667
832	Point	Eragrostis teff	5.3	37.9167
833	Point	Eragrostis teff	6.05	37.3333
834	Point	Eragrostis teff	5.98333	37.5333
835	Point	Eragrostis teff	5.43333	37.6167
836	Point	Eragrostis teff	5.41667	37.6167
837	Point	Eragrostis teff	5.26667	37.5
838	Point	Eragrostis teff	5.26667	37.3833
839	Point	Eragrostis teff	5.28333	37.2167
840	Point	Eragrostis teff	5.26667	37.0833
841	Point	Eragrostis teff	5.68333	36.6333
842	Point	Eragrostis teff	5.28333	37.4667
843	Point	Eragrostis teff	4.96667	37.8333
844	Point	Eragrostis teff	4.93333	37.8333
845	Point	Eragrostis teff	4.9	37.9
846	Point	Eragrostis teff	4.93333	38.1833
847	Point	Eragrostis teff	4.96667	38.2167
848	Point	Eragrostis teff	3.93333	38.4167
849	Point	Eragrostis teff	12.1833	37.0667
850	Point	Eragrostis teff	12.2333	37.0833
851	Point	Eragrostis teff	10.0333	38.0333
852	Point	Eragrostis teff	7.75111	39.1594
853	Point	Eragrostis teff	7.60222	39.4708
854	Point	Eragrostis teff	7.6175	39.5119
855	Point	Eragrostis teff	7.82833	39.1003
856	Point	Eragrostis teff	7.51556	38.8986
857	Point	Eragrostis teff	8.14028	39.2508
858	Point	Eragrostis teff	8.13778	39.3106
859	Point	Eragrostis teff	8.15444	39.3431
860	Point	Eragrostis teff	8.15667	39.3689
861	Point	Eragrostis teff	8.12639	39.4433
862	Point	Eragrostis teff	8.05083	39.6047
863	Point	Eragrostis teff	8.01861	39.645
864	Point	Eragrostis teff	7.97917	39.6939
865	Point	Eragrostis teff	7.96111	39.58
866	Point	Eragrostis teff	7.87472	39.6017
867	Point	Eragrostis teff	7.87194	39.5733
868	Point	Eragrostis teff	7.85444	39.5356
869	Point	Eragrostis teff	7.80806	39.5208
870	Point	Eragrostis teff	7.78472	39.5364
871	Point	Eragrostis teff	7.77694	39.5447
872	Point	Eragrostis teff	7.74222	39.5814
873	Point	Eragrostis teff	7.83944	39.6444
874	Point	Eragrostis teff	7.79444	39.6817
875	Point	Eragrostis teff	7.75528	39.7036
876	Point	Eragrostis teff	7.72333	39.7442
877	Point	Eragrostis teff	7.59361	39.8514
878	Point	Eragrostis teff	7.57056	39.92
879	Point	Eragrostis teff	7.54083	40.0044
880	Point	Eragrostis teff	7.85333	39.7431
881	Point	Eragrostis teff	7.83556	39.7753
882	Point	Eragrostis teff	7.80833	39.8256
883	Point	Eragrostis teff	7.80639	39.8769
884	Point	Eragrostis teff	8.18083	39.2503
885	Point	Eragrostis teff	8.24028	39.2764
886	Point	Eragrostis teff	8.27778	39.3078
887	Point	Eragrostis teff	8.36722	39.3375
888	Point	Eragrostis teff	8.51306	39.5697
889	Point	Eragrostis teff	8.45528	39.5914
890	Point	Eragrostis teff	8.40389	39.5758
891	Point	Eragrostis teff	8.37861	39.5964
892	Point	Eragrostis teff	8.3625	39.6172
893	Point	Eragrostis teff	8.35444	39.6428
894	Point	Eragrostis teff	8.38444	39.6811
895	Point	Eragrostis teff	8.40944	39.7183
896	Point	Eragrostis teff	8.43361	39.7608
897	Point	Eragrostis teff	8.45722	39.7911
898	Point	Eragrostis teff	8.47167	39.8133
899	Point	Eragrostis teff	8.4825	39.8506
900	Point	Eragrostis teff	8.44278	39.8742
901	Point	Eragrostis teff	8.405	39.8353
902	Point	Eragrostis teff	8.38583	39.8672
903	Point	Eragrostis teff	8.13	40.0317
904	Point	Eragrostis teff	8.37306	39.9019
905	Point	Eragrostis teff	8.3275	39.3483
906	Point	Eragrostis teff	8.28944	39.3883
907	Point	Eragrostis teff	8.28444	39.4336
908	Point	Eragrostis teff	8.3025	39.4681
909	Point	Eragrostis teff	8.26806	39.5108
910	Point	Eragrostis teff	8.25833	39.5411
911	Point	Eragrostis teff	7.20222	39.2367
912	Point	Eragrostis teff	7.04417	39.1647
913	Point	Eragrostis teff	6.98333	39.2008
914	Point	Eragrostis teff	7	39.2506
915	Point	Eragrostis teff	7.0075	39.2883
916	Point	Eragrostis teff	7.02722	40.3614
917	Point	Eragrostis teff	7.01889	40.4025
918	Point	Eragrostis teff	7.39417	41.1697
919	Point	Eragrostis teff	7.25278	40.445
920	Point	Eragrostis teff	7.28444	40.4931
921	Point	Eragrostis teff	7.04722	39.5181
922	Point	Eragrostis teff	7.03444	39.4547
923	Point	Eragrostis teff	7.02417	39.4261
924	Point	Eragrostis teff	7.01028	39.3839
925	Point	Eragrostis teff	6.00028	39.3372
926	Point	Eragrostis teff	7.02278	40.3872
927	Point	Eragrostis teff	7.02028	40.4092
928	Point	Eragrostis teff	7.025	40.3519
929	Point	Eragrostis teff	7.15417	40.6981
930	Point	Eragrostis teff	7.21083	40.5717
931	Point	Eragrostis teff	7.25694	40.4583
932	Point	Eragrostis teff	7.50083	40.8425
933	Point	Eragrostis teff	7.36778	40.2561
934	Point	Eragrostis teff	7.38111	40.1814
935	Point	Eragrostis teff	7.38694	40.0647
936	Point	Eragrostis teff	8.56722	40.3181
937	Point	Eragrostis teff	8.87583	40.675
938	Point	Eragrostis teff	8.83806	40.6064
939	Point	Eragrostis teff	9.28444	41.1633
940	Point	Eragrostis teff	9.30306	41.4206
941	Point	Eragrostis teff	7.08528	37.7092
942	Point	Eragrostis teff	7.28417	38.3939
943	Point	Eragrostis teff	7.29306	38.3939
944	Point	Eragrostis teff	8.83556	40.7908
945	Point	Eragrostis teff	8.89167	40.7869
946	Point	Eragrostis teff	8.66667	39.3992
947	Point	Eragrostis teff	6.03917	37.505
948	Point	Eragrostis teff	6.04139	37.5033
949	Point	Eragrostis teff	6.00167	37.5267
950	Point	Eragrostis teff	4.89806	38.0847
951	Point	Eragrostis teff	5.42278	37.3261
952	Point	Eragrostis teff	5.40833	37.3386
953	Point	Eragrostis teff	11.2333	37.6333
954	Point	Eragrostis teff	11.25	37.5833
955	Point	Eragrostis teff	11.25	37.5667
956	Point	Eragrostis teff	11.25	37.5167
957	Point	Eragrostis teff	11.7833	37.1
958	Point	Eragrostis teff	11.75	37.0833
959	Point	Eragrostis teff	11.6667	37.15
960	Point	Eragrostis teff	11.65	37.15
961	Point	Eragrostis teff	10.65	36.9333
962	Point	Eragrostis teff	10.6667	37.0167
963	Point	Eragrostis teff	10.6833	37.4167
964	Point	Eragrostis teff	10.7167	37.0333
965	Point	Eragrostis teff	10.75	37.05
966	Point	Eragrostis teff	10.7667	37.05
967	Point	Eragrostis teff	11.6	37.3333
968	Point	Eragrostis teff	11.5833	37.3
969	Point	Eragrostis teff	11.4833	37.55
970	Point	Eragrostis teff	11.4833	37.5333
971	Point	Eragrostis teff	11.6	37.45
972	Point	Eragrostis teff	11.8167	37.6
973	Point	Eragrostis teff	11.9833	37.7
974	Point	Eragrostis teff	12	37.7167
975	Point	Eragrostis teff	12.0667	37.7333
976	Point	Eragrostis teff	12.2667	37.6167
977	Point	Eragrostis teff	12.3	37.6
978	Point	Eragrostis teff	12.4667	37.4833
979	Point	Eragrostis teff	12.7333	37.4167
980	Point	Eragrostis teff	12.75	37.4167
981	Point	Eragrostis teff	12.7167	37.4167
982	Point	Eragrostis teff	12.25	37.2833
983	Point	Eragrostis teff	12.2667	37.2333
984	Point	Eragrostis teff	12.35	37.2333
985	Point	Eragrostis teff	12.3667	37.25
986	Point	Eragrostis teff	12.3667	37.2667
987	Point	Eragrostis teff	12.4333	37.3333
988	Point	Eragrostis teff	12.45	37.3667
989	Point	Eragrostis teff	12.4667	37.3833
990	Point	Eragrostis teff	12.4833	37.4667
991	Point	Eragrostis teff	12.5	37.5333
992	Point	Eragrostis teff	12.4	37.6
993	Point	Eragrostis teff	12.4	37.6167
994	Point	Eragrostis teff	12.3667	37.6167
995	Point	Eragrostis teff	12.3167	37.7
996	Point	Eragrostis teff	12.2833	37.7333
997	Point	Eragrostis teff	12.1	38.0333
998	Point	Eragrostis teff	12.05	38
999	Point	Eragrostis teff	12.0167	37.7167
1000	Point	Eragrostis teff	11.9833	37.7167
1001	Point	Eragrostis teff	11.9333	37.7667
1002	Point	Eragrostis teff	11.85	38
1003	Point	Eragrostis teff	11.8333	38
1004	Point	Eragrostis teff	11.8167	38
1005	Point	Eragrostis teff	11.8167	38.1167
1006	Point	Eragrostis teff	11.8333	38.0833
1007	Point	Eragrostis teff	11.55	38.5167
1008	Point	Eragrostis teff	11.5833	38.5
1009	Point	Eragrostis teff	12.0833	39.0333
1010	Point	Eragrostis teff	12.0333	39.0167
1011	Point	Eragrostis teff	13.05	39.5
1012	Point	Eragrostis teff	13.1167	39.5
1013	Point	Eragrostis teff	12.9667	39.5167
1014	Point	Eragrostis teff	12.7667	39.4333
1015	Point	Eragrostis teff	12.5167	39.5167
1016	Point	Eragrostis teff	11.8167	39.5333
1017	Point	Eragrostis teff	11.8333	39.5833
1018	Point	Eragrostis teff	11.8167	39.6167
1019	Point	Eragrostis teff	11.3333	39.6833
1020	Point	Eragrostis teff	11.2333	39.6833
1021	Point	Eragrostis teff	11.1	39.7667
1022	Point	Eragrostis teff	14.0678	39.1933
1023	Point	Eragrostis teff	14.4167	39.5667
1024	Point	Eragrostis teff	14.4333	38.2833
1025	Point	Eragrostis teff	14.3669	38.7364
1026	Point	Eragrostis teff	14.3642	38.7339
1027	Point	Eragrostis teff	14.35	38.7392
1028	Point	Eragrostis teff	14.3953	39.5503
1029	Point	Eragrostis teff	14.1522	39.6183
1030	Point	Eragrostis teff	11.2	39.8833
1031	Point	Eragrostis teff	10.95	39.5667
1032	Point	Eragrostis teff	11.0833	39.55
1033	Point	Eragrostis teff	11.1333	39.2167
1034	Point	Eragrostis teff	11.4	39.1833
1035	Point	Eragrostis teff	11.3667	39.25
1036	Point	Eragrostis teff	11.3333	39.25
1037	Point	Eragrostis teff	11.5333	39.25
1038	Point	Eragrostis teff	11.5667	39.2333
1039	Point	Eragrostis teff	11.2667	39.4833
1040	Point	Eragrostis teff	11.4667	39
1041	Point	Eragrostis teff	11.35	39.45
1042	Point	Eragrostis teff	11.8333	39.55
1043	Point	Eragrostis teff	11.85	39.5333
1044	Point	Eragrostis teff	11.75	39.6833
1045	Point	Eragrostis teff	11.8333	39.5333
1046	Point	Eragrostis teff	11.8333	39.45
1047	Point	Eragrostis teff	12.75	39.45
1048	Point	Eragrostis teff	13.6333	39.1167
1049	Point	Eragrostis teff	13.6167	39.0833
1050	Point	Eragrostis teff	13.6167	39
1051	Point	Eragrostis teff	13.6167	39.9833
1052	Point	Eragrostis teff	14.1667	38.85
1053	Point	Eragrostis teff	14.2167	38.9
1054	Point	Eragrostis teff	13.5667	38.1333
1055	Point	Eragrostis teff	13.45	38.0833
1056	Point	Eragrostis teff	13.9833	37.7833
1057	Point	Eragrostis teff	13.6333	37.9167
1058	Point	Eragrostis teff	13.9167	37.9167
1059	Point	Eragrostis teff	12.35	37.5167
1060	Point	Eragrostis teff	12.3167	37.55
1061	Point	Eragrostis teff	12.1167	37.8167
1062	Point	Eragrostis teff	11.6333	37.3333
1063	Point	Eragrostis teff	11.2833	36.85
1064	Point	Eragrostis teff	10.95	36.8667
1065	Point	Eragrostis teff	10.9833	36.6333
1066	Point	Eragrostis teff	7.37972	40.2264
1067	Point	Eragrostis teff	7.31083	40.265
1068	Point	Eragrostis teff	7.31111	40.2567
1069	Point	Eragrostis teff	7.35444	40.2603
1070	Point	Eragrostis teff	7.25833	40.4742
1071	Point	Eragrostis teff	7.16389	40.6472
1072	Point	Eragrostis teff	7.27833	40.6881
1073	Point	Eragrostis teff	7.24306	40.7072
1074	Point	Eragrostis teff	7.4425	40.6728
1075	Point	Eragrostis teff	7.39306	40.6006
1076	Point	Eragrostis teff	7.06139	40.4853
1077	Point	Eragrostis teff	7.05889	40.575
1078	Point	Eragrostis teff	7.07306	40.5725
1079	Point	Eragrostis teff	14.1336	39.4444
1080	Point	Eragrostis teff	13.1006	39.0258
1081	Point	Eragrostis teff	13.6381	39.7703
1082	Point	Eragrostis teff	13.7831	39.6467
1083	Point	Eragrostis teff	13.7811	39.6511
1084	Point	Eragrostis teff	14.1333	39.4439
1085	Point	Eragrostis teff	13.8439	39.2381
1086	Point	Eragrostis teff	13.8514	39.2386
1087	Point	Eragrostis teff	13.8481	39.4997
1088	Point	Eragrostis teff	13.8536	39.4606
1089	Point	Eragrostis teff	14.2844	39.2792
1090	Point	Eragrostis teff	14.0594	39.0397
1091	Point	Eragrostis teff	14.1094	39.0397
1092	Point	Eragrostis teff	14.0361	39.0186
1093	Point	Eragrostis teff	9.22694	41.5664
1094	Point	Eragrostis teff	8.57639	40.3314
1095	Point	Eragrostis teff	8.57639	40.3256
1096	Point	Eragrostis teff	8.54778	40.3128
1097	Point	Eragrostis teff	8.54611	40.3128
1098	Point	Eragrostis teff	8.71556	40.4147
1099	Point	Eragrostis teff	8.85833	40.6411
1100	Point	Eragrostis teff	9.70361	38.3842
1101	Point	Eragrostis teff	9.70889	38.3853
1102	Point	Eragrostis teff	9.73111	38.3894
1103	Point	Eragrostis teff	9.78167	38.415
1104	Point	Eragrostis teff	9.77083	38.29
1105	Point	Eragrostis teff	9.80417	38.29
1106	Point	Eragrostis teff	9.78667	38.3097
1107	Point	Eragrostis teff	9.79083	38.3117
1108	Point	Eragrostis teff	9.72333	38.5331
1109	Point	Eragrostis teff	9.72778	38.5272
1110	Point	Eragrostis teff	9.84806	38.5464
1111	Point	Eragrostis teff	9.9525	38.5217
1112	Point	Eragrostis teff	5.81083	36.5178
1113	Point	Eragrostis teff	5.74694	36.5503
1114	Point	Eragrostis teff	7.21444	39.1958
1115	Point	Eragrostis teff	7.23361	39.2508
1116	Point	Eragrostis teff	7.11333	39.1717
1117	Point	Eragrostis teff	7.145	39.1308
1118	Point	Eragrostis teff	7.15972	39.0911
1119	Point	Eragrostis teff	7.08889	39.1869
1120	Point	Eragrostis teff	7.07694	39.1753
1121	Point	Eragrostis teff	7.00306	39.1286
1122	Point	Eragrostis teff	6.99028	39.2267
1123	Point	Eragrostis teff	6.99417	39.2478
1124	Point	Eragrostis teff	6.99389	39.2478
1125	Point	Eragrostis teff	6.99833	39.2844
1126	Point	Eragrostis teff	8.27889	37.7056
1127	Point	Eragrostis teff	8.27889	37.7075
1128	Point	Eragrostis teff	8.25778	37.6306
1129	Point	Eragrostis teff	8.28111	37.8392
1130	Point	Eragrostis teff	8.30833	37.8697
1131	Point	Eragrostis teff	8.30833	37.8708
1132	Point	Eragrostis teff	8.39361	37.5767
1133	Point	Eragrostis teff	8.39472	37.5761
1134	Point	Eragrostis teff	8.3825	37.8525
1135	Point	Eragrostis teff	8.375	37.8422
1136	Point	Eragrostis teff	8.37528	37.7564
1137	Point	Eragrostis teff	8.37861	37.7253
1138	Point	Eragrostis teff	8.37472	37.6986
1139	Point	Eragrostis teff	8.47306	38.2447
1140	Point	Eragrostis teff	8.47306	38.2439
1141	Point	Eragrostis teff	8.52417	38.1969
1142	Point	Eragrostis teff	8.44694	38.6164
1143	Point	Eragrostis teff	8.51611	38.1942
1144	Point	Eragrostis teff	8.54222	38.2483
1145	Point	Eragrostis teff	8.54194	38.2494
1146	Point	Eragrostis teff	8.50083	38.18
1147	Point	Eragrostis teff	7.3275	38.7275
1148	Point	Eragrostis teff	7.31639	38.7536
1149	Point	Eragrostis teff	7.36778	38.9461
1150	Point	Eragrostis teff	7.43083	38.8308
1151	Point	Eragrostis teff	7.43556	38.7825
1152	Point	Eragrostis teff	7.31444	38.7217
1153	Point	Eragrostis teff	7.2775	38.7333
1154	Point	Eragrostis teff	7.45083	38.7619
1155	Point	Eragrostis teff	7.31389	38.6533
1156	Point	Eragrostis teff	7.37611	38.6697
1157	Point	Eragrostis teff	7.40056	38.6744
1158	Point	Eragrostis teff	7.43083	38.6764
1159	Point	Eragrostis teff	7.49639	38.6775
1160	Point	Eragrostis teff	7.48889	38.6811
1161	Point	Eragrostis teff	7.4325	38.8214
1162	Point	Eragrostis teff	7.47583	38.8425
1163	Point	Eragrostis teff	7.48167	38.8453
1164	Point	Eragrostis teff	7.40944	37.8081
1165	Point	Eragrostis teff	7.68056	37.7822
1166	Point	Eragrostis teff	8.33417	38.5336
1167	Point	Eragrostis teff	8.36167	38.51
1168	Point	Eragrostis teff	8.36611	38.4903
1169	Point	Eragrostis teff	8.28444	38.5292
1170	Point	Eragrostis teff	8.28167	38.5292
1171	Point	Eragrostis teff	8.26639	38.5372
1172	Point	Eragrostis teff	8.38111	38.5975
1173	Point	Eragrostis teff	8.42556	38.5931
1174	Point	Eragrostis teff	8.40722	38.5628
1175	Point	Eragrostis teff	8.58028	38.0061
1176	Point	Eragrostis teff	8.60167	38.0181
1177	Point	Eragrostis teff	8.62778	38.04
1178	Point	Eragrostis teff	8.66444	38.0703
1179	Point	Eragrostis teff	8.64694	38.1239
1180	Point	Eragrostis teff	8.64278	38.1236
1181	Point	Eragrostis teff	8.52778	37.9925
1182	Point	Eragrostis teff	8.63028	37.9033
1183	Point	Eragrostis teff	8.62972	37.9033
1184	Point	Eragrostis teff	8.71333	37.8883
1185	Point	Eragrostis teff	8.60139	37.9133
1186	Point	Eragrostis teff	8.59972	37.9028
1187	Point	Eragrostis teff	8.60083	37.8311
1188	Point	Eragrostis teff	8.60139	37.8306
1189	Point	Eragrostis teff	8.58667	37.94
1190	Point	Eragrostis teff	8.57194	37.9431
1191	Point	Eragrostis teff	8.57833	37.9464
1192	Point	Eragrostis teff	8.7475	38.6519
1193	Point	Eragrostis teff	8.57889	38.6028
1194	Point	Eragrostis teff	8.57361	38.5944
1195	Point	Eragrostis teff	8.53833	38.5503
1196	Point	Eragrostis teff	7.41667	39.4253
1197	Point	Eragrostis teff	7.43361	39.4631
1198	Point	Eragrostis teff	7.45528	39.4253
1199	Point	Eragrostis teff	7.39111	39.4189
1200	Point	Eragrostis teff	7.39028	39.4583
1201	Point	Eragrostis teff	7.52278	39.2153
1202	Point	Eragrostis teff	7.5325	39.1703
1203	Point	Eragrostis teff	7.51417	39.1461
1204	Point	Eragrostis teff	7.60583	39.5078
1205	Point	Eragrostis teff	7.59861	39.5492
1206	Point	Eragrostis teff	7.59611	39.5575
1207	Point	Eragrostis teff	7.56528	39.5914
1208	Point	Eragrostis teff	7.69611	39.4772
1209	Point	Eragrostis teff	7.64444	39.4906
1210	Point	Eragrostis teff	7.59694	39.4669
1211	Point	Eragrostis teff	7.5925	39.4128
1212	Point	Eragrostis teff	7.56806	39.4228
1213	Point	Eragrostis teff	7.53833	39.4369
1214	Point	Eragrostis teff	7.5225	39.4725
1215	Point	Eragrostis teff	9.09389	36.4967
1216	Point	Eragrostis teff	9.04278	36.5722
1217	Point	Eragrostis teff	9.04111	36.5725
1218	Point	Eragrostis teff	9.10056	36.5847
1219	Point	Eragrostis teff	9.09972	36.5864
1220	Point	Eragrostis teff	9.08417	36.6056
1221	Point	Eragrostis teff	9.03444	36.4094
1222	Point	Eragrostis teff	9.03333	36.4331
1223	Point	Eragrostis teff	9.03333	36.4333
1224	Point	Eragrostis teff	9.35667	36.3911
1225	Point	Eragrostis teff	9.32111	36.4039
1226	Point	Eragrostis teff	9.15722	36.475
1227	Point	Eragrostis teff	9.15611	36.4753
1228	Point	Eragrostis teff	9.02694	36.6894
1229	Point	Eragrostis teff	9.02833	36.6892
1230	Point	Eragrostis teff	9.03722	36.6725
1231	Point	Eragrostis teff	8.98694	36.6908
1232	Point	Eragrostis teff	9.97	36.3103
1233	Point	Eragrostis teff	9.90389	36.3089
1234	Point	Eragrostis teff	9.91861	36.2061
1235	Point	Eragrostis teff	9.78056	36.1772
1236	Point	Eragrostis teff	9.94389	36.1783
1237	Point	Eragrostis teff	9.93722	36.1661
1238	Point	Eragrostis teff	9.90861	36.1853
1239	Point	Eragrostis teff	9.84111	36.3878
1240	Point	Eragrostis teff	9.84528	36.3864
1241	Point	Eragrostis teff	9.85139	36.4056
1242	Point	Eragrostis teff	9.84972	36.4078
1243	Point	Eragrostis teff	9.83583	36.4575
1244	Point	Eragrostis teff	9.845	36.5278
1245	Point	Eragrostis teff	9.84667	36.5297
1246	Point	Eragrostis teff	10.0586	36.4633
1247	Point	Eragrostis teff	10.0614	36.4581
1248	Point	Eragrostis teff	10.0614	36.4633
1249	Point	Eragrostis teff	10.0997	36.4656
1250	Point	Eragrostis teff	10.015	36.4561
1251	Point	Eragrostis teff	10.0036	36.4606
1252	Point	Eragrostis teff	10.0033	36.4592
1253	Point	Eragrostis teff	9.94778	36.5139
1254	Point	Eragrostis teff	9.95306	36.5078
1255	Point	Eragrostis teff	9.76333	36.6456
1256	Point	Eragrostis teff	9.76111	36.6467
1257	Point	Eragrostis teff	5.86833	36.6875
1258	Point	Eragrostis teff	9.86833	36.7375
1259	Point	Eragrostis teff	9.86667	36.6858
1260	Point	Eragrostis teff	9.9025	36.5783
1261	Point	Eragrostis teff	5.90167	36.5783
1262	Point	Eragrostis teff	9.91389	36.5644
1263	Point	Eragrostis teff	10.0517	36.8642
1264	Point	Eragrostis teff	10.0425	36.8719
1265	Point	Eragrostis teff	9.92306	36.7936
1266	Point	Eragrostis teff	9.92639	36.7925
1267	Point	Eragrostis teff	9.60167	36.6467
1268	Point	Eragrostis teff	9.66667	36.6378
1269	Point	Eragrostis teff	9.47222	36.5339
1270	Point	Eragrostis teff	8.56861	39.7336
1271	Point	Eragrostis teff	8.57667	34.7344
1272	Point	Eragrostis teff	8.56139	34.8375
1273	Point	Eragrostis teff	8.44528	34.5942
1274	Point	Eragrostis teff	8.44528	34.5939
1275	Point	Eragrostis teff	8.65361	34.7078
1276	Point	Eragrostis teff	8.64806	34.7036
1277	Point	Eragrostis teff	8.65333	34.7075
1278	Point	Eragrostis teff	8.68583	35.0186
1279	Point	Eragrostis teff	8.64083	34.8433
1280	Point	Eragrostis teff	8.63944	34.8447
1281	Point	Eragrostis teff	8.80861	34.805
1282	Point	Eragrostis teff	8.80944	34.8058
1283	Point	Eragrostis teff	9.00028	35.0578
1284	Point	Eragrostis teff	9.00028	35.0575
1285	Point	Eragrostis teff	8.96611	34.9842
1286	Point	Eragrostis teff	8.97611	34.9842
1287	Point	Eragrostis teff	8.97639	34.9842
1288	Point	Eragrostis teff	9.05278	34.8314
1289	Point	Eragrostis teff	9.04639	34.8536
1290	Point	Eragrostis teff	9.03389	34.8842
1291	Point	Eragrostis teff	9.71778	35.1886
1292	Point	Eragrostis teff	9.79889	35.0097
1293	Point	Eragrostis teff	9.83472	35.055
1294	Point	Eragrostis teff	9.52778	34.5269
1295	Point	Eragrostis teff	9.24611	34.5481
1296	Point	Eragrostis teff	9.24556	34.5481
1297	Point	Eragrostis teff	9.19056	36.9844
1298	Point	Eragrostis teff	9.19194	36.9808
1299	Point	Eragrostis teff	9.19333	36.9717
1300	Point	Eragrostis teff	9.02333	37.0114
1301	Point	Eragrostis teff	9.01917	37.015
1302	Point	Eragrostis teff	9.01889	37.015
1303	Point	Eragrostis teff	9.22611	36.8803
1304	Point	Eragrostis teff	9.24889	36.8853
1305	Point	Eragrostis teff	9.24833	36.8842
1306	Point	Eragrostis teff	9.00333	36.845
1307	Point	Eragrostis teff	9.00333	36.8453
1308	Point	Eragrostis teff	8.90417	36.9456
1309	Point	Eragrostis teff	8.90417	36.9481
1310	Point	Eragrostis teff	8.93778	39.0653
1311	Point	Eragrostis teff	8.93083	37.0661
1312	Point	Eragrostis teff	8.85083	36.8214
1313	Point	Eragrostis teff	8.85167	36.8214
1314	Point	Eragrostis teff	8.83556	36.9517
1315	Point	Eragrostis teff	8.83583	36.9514
1316	Point	Eragrostis teff	8.83583	36.9517
1317	Point	Eragrostis teff	9.26889	37.1125
1318	Point	Eragrostis teff	9.26889	37.1128
1319	Point	Eragrostis teff	8.23361	37.04
1320	Point	Eragrostis teff	9.23417	37.0403
1321	Point	Eragrostis teff	9.23861	37.0422
1322	Point	Eragrostis teff	9.23833	37.0422
1323	Point	Eragrostis teff	8.91194	36.4692
1324	Point	Eragrostis teff	8.91306	36.4847
1325	Point	Eragrostis teff	8.92139	36.5919
1326	Point	Eragrostis teff	8.70806	36.4456
1327	Point	Eragrostis teff	8.79083	36.1483
1328	Point	Eragrostis teff	8.79083	36.4825
1329	Point	Eragrostis teff	8.82833	36.7647
1330	Point	Eragrostis teff	8.805	36.6725
1331	Point	Eragrostis teff	8.80417	36.6742
1332	Point	Eragrostis teff	9.20389	41.0964
1333	Point	Eragrostis teff	9.22694	41.5675
1334	Point	Eragrostis teff	9.22333	41.1425
1335	Point	Eragrostis teff	9.18333	41.0878
1336	Point	Eragrostis teff	9.08583	41.1283
1337	Point	Eragrostis teff	8.905	40.7203
1338	Point	Eragrostis teff	8.87167	40.6683
1339	Point	Eragrostis teff	8.84556	40.6194
1340	Point	Eragrostis teff	8.85083	40.6286
1341	Point	Eragrostis teff	8.76472	40.6486
1342	Point	Eragrostis teff	8.94139	40.8381
1343	Point	Eragrostis teff	8.74639	40.265
1344	Point	Eragrostis teff	8.74611	40.2644
1345	Point	Eragrostis teff	8.94944	40.5367
1346	Point	Eragrostis teff	7.20806	40.5644
1347	Point	Eragrostis teff	7.37556	40.4711
1348	Point	Eragrostis teff	7.39222	40.4814
1349	Point	Eragrostis teff	7.38056	40.4842
1350	Point	Eragrostis teff	6.94472	40.3322
1351	Point	Eragrostis teff	6.97278	40.4881
1352	Point	Eragrostis teff	6.97194	40.49
1353	Point	Eragrostis teff	6.42194	39.8186
1354	Point	Eragrostis teff	6.41417	39.8253
1355	Point	Eragrostis teff	6.96806	40.2122
1356	Point	Eragrostis teff	7.2925	39.8192
1357	Point	Eragrostis teff	7.40583	40.2475
1358	Point	Eragrostis teff	7.10528	39.895
1359	Point	Eragrostis teff	13.4753	39.5092
1360	Point	Eragrostis teff	13.4389	39.5603
1361	Point	Eragrostis teff	13.4169	39.5536
1362	Point	Eragrostis teff	13.3836	39.5286
1363	Point	Eragrostis teff	13.3742	39.5289
1364	Point	Eragrostis teff	13.3425	39.5286
1365	Point	Eragrostis teff	13.2783	39.5156
1366	Point	Eragrostis teff	13.2742	39.5156
1367	Point	Eragrostis teff	13.2136	39.5161
1368	Point	Eragrostis teff	13.2028	39.5192
1369	Point	Eragrostis teff	13.1811	39.5175
1370	Point	Eragrostis teff	13.1769	39.5133
1371	Point	Eragrostis teff	13.1761	39.5133
1372	Point	Eragrostis teff	13.1453	39.5028
1373	Point	Eragrostis teff	13.1442	39.4992
1374	Point	Eragrostis teff	13.1214	39.4975
1375	Point	Eragrostis teff	13.0931	39.5039
1376	Point	Eragrostis teff	13.0936	39.5039
1377	Point	Eragrostis teff	13.0756	39.5331
1378	Point	Eragrostis teff	13.0681	39.5392
1379	Point	Eragrostis teff	12.9	39.5208
1380	Point	Eragrostis teff	13.0567	39.4939
1381	Point	Eragrostis teff	13.0736	39.4931
1382	Point	Eragrostis teff	13.0736	39.4928
1383	Point	Eragrostis teff	13.4567	39.4831
1384	Point	Eragrostis teff	13.4594	39.4742
1385	Point	Eragrostis teff	13.4392	39.4614
1386	Point	Eragrostis teff	13.4047	39.4353
1387	Point	Eragrostis teff	13.3892	39.49
1388	Point	Eragrostis teff	13.3594	39.3875
1389	Point	Eragrostis teff	13.5736	39.4433
1390	Point	Eragrostis teff	13.5836	39.4286
1391	Point	Eragrostis teff	13.6047	39.3842
1392	Point	Eragrostis teff	13.5983	39.3803
1393	Point	Eragrostis teff	13.6242	39.3472
1394	Point	Eragrostis teff	13.5575	39.0322
1395	Point	Eragrostis teff	13.5758	39.1186
1396	Point	Eragrostis teff	13.5806	39.1178
1397	Point	Eragrostis teff	13.5914	39.1194
1398	Point	Eragrostis teff	13.6311	39.1586
1399	Point	Eragrostis teff	13.6472	39.1469
1400	Point	Eragrostis teff	13.6442	39.1364
1401	Point	Eragrostis teff	13.6422	39.1386
1402	Point	Eragrostis teff	13.5222	39.0458
1403	Point	Eragrostis teff	13.4794	39.0331
1404	Point	Eragrostis teff	13.4381	39.6497
1405	Point	Eragrostis teff	13.3933	38.8864
1406	Point	Eragrostis teff	13.3808	38.8778
1407	Point	Eragrostis teff	13.3764	38.845
1408	Point	Eragrostis teff	13.645	38.9689
1409	Point	Eragrostis teff	13.645	38.6494
1410	Point	Eragrostis teff	13.6469	38.6497
1411	Point	Eragrostis teff	13.6808	38.9947
1412	Point	Eragrostis teff	13.7283	38.9892
1413	Point	Eragrostis teff	13.7283	38.9997
1414	Point	Eragrostis teff	13.7361	38.9975
1415	Point	Eragrostis teff	13.8008	38.9964
1416	Point	Eragrostis teff	13.8008	38.9967
1417	Point	Eragrostis teff	13.8414	38.9994
1418	Point	Eragrostis teff	13.8417	38.9994
1419	Point	Eragrostis teff	13.8419	39
1420	Point	Eragrostis teff	13.8581	39.0206
1421	Point	Eragrostis teff	13.9583	38.9708
1422	Point	Eragrostis teff	13.625	38.9708
1423	Point	Eragrostis teff	14.1472	38.9103
1424	Point	Eragrostis teff	14.1642	38.9364
1425	Point	Eragrostis teff	14.155	38.9339
1426	Point	Eragrostis teff	14.1506	38.9503
1427	Point	Eragrostis teff	14.1406	38.9483
1428	Point	Eragrostis teff	14.1378	38.9514
1429	Point	Eragrostis teff	14.1211	38.9572
1430	Point	Eragrostis teff	14.0956	38.9708
1431	Point	Eragrostis teff	14.0794	38.9719
1432	Point	Eragrostis teff	14.3472	38.81
1433	Point	Eragrostis teff	14.3469	38.81
1434	Point	Eragrostis teff	14.3633	38.8044
1435	Point	Eragrostis teff	14.3636	38.8044
1436	Point	Eragrostis teff	14.3961	38.8
1437	Point	Eragrostis teff	14.1508	38.8856
1438	Point	Eragrostis teff	14.1497	38.8839
1439	Point	Eragrostis teff	14.1428	38.8733
1440	Point	Eragrostis teff	14.1328	38.8739
1441	Point	Eragrostis teff	14.2125	38.8881
1442	Point	Eragrostis teff	14.2269	38.8847
1443	Point	Eragrostis teff	14.2242	38.8847
1444	Point	Eragrostis teff	14.2264	38.8856
1445	Point	Eragrostis teff	14.2689	38.8467
1446	Point	Eragrostis teff	14.3161	38.8106
1447	Point	Eragrostis teff	13.4222	39.5542
1448	Point	Eragrostis teff	13.4256	39.5764
1449	Point	Eragrostis teff	13.4233	39.5967
1450	Point	Eragrostis teff	13.5278	39.5119
1451	Point	Eragrostis teff	13.5281	39.5119
1452	Point	Eragrostis teff	13.5275	39.5172
1453	Point	Eragrostis teff	13.5264	39.5178
1454	Point	Eragrostis teff	13.5306	39.5256
1455	Point	Eragrostis teff	13.5258	39.5217
1456	Point	Eragrostis teff	13.5819	39.5458
1457	Point	Eragrostis teff	13.6	39.5717
1458	Point	Eragrostis teff	13.6156	39.5728
1459	Point	Eragrostis teff	13.63	39.5669
1460	Point	Eragrostis teff	13.6786	39.5728
1461	Point	Eragrostis teff	13.7544	39.5947
1462	Point	Eragrostis teff	13.69	39.5964
1463	Point	Eragrostis teff	13.81	39.5958
1464	Point	Eragrostis teff	13.8194	39.5281
1465	Point	Eragrostis teff	13.8292	39.5275
1466	Point	Eragrostis teff	13.8447	39.5311
1467	Point	Eragrostis teff	13.8494	39.4942
1468	Point	Eragrostis teff	13.8536	39.4833
1469	Point	Eragrostis teff	13.8842	39.4244
1470	Point	Eragrostis teff	13.915	39.3939
1471	Point	Eragrostis teff	13.9753	39.4283
1472	Point	Eragrostis teff	14.0033	39.4236
1473	Point	Eragrostis teff	14.0219	39.3808
1474	Point	Eragrostis teff	14.0356	39.3244
1475	Point	Eragrostis teff	14.0803	39.2939
1476	Point	Eragrostis teff	14.0744	39.26
1477	Point	Eragrostis teff	14.0414	39.2453
1478	Point	Eragrostis teff	14.0544	39.2128
1479	Point	Eragrostis teff	14.05	39.1831
1480	Point	Eragrostis teff	14.0417	39.1497
1481	Point	Eragrostis teff	14.0278	39.0128
1482	Point	Eragrostis teff	14.0306	38.9833
1483	Point	Eragrostis teff	14.0339	38.9725
1484	Point	Eragrostis teff	14.1231	38.7658
1485	Point	Eragrostis teff	14.1269	38.7625
1486	Point	Eragrostis teff	14.1381	38.7883
1487	Point	Eragrostis teff	14.1419	38.7997
1488	Point	Eragrostis teff	14.1536	38.8272
1489	Point	Eragrostis teff	14.1536	38.8514
1490	Point	Eragrostis teff	14.2358	38.8697
1491	Point	Eragrostis teff	14.1197	38.7556
1492	Point	Eragrostis teff	14.1144	38.7642
1493	Point	Eragrostis teff	14.1075	38.7706
1494	Point	Eragrostis teff	14.1128	38.6442
1495	Point	Eragrostis teff	14.1069	38.4656
1496	Point	Eragrostis teff	14.0933	38.4978
1497	Point	Eragrostis teff	14.0739	38.3908
1498	Point	Eragrostis teff	14.0783	38.3819
1499	Point	Eragrostis teff	14.0894	38.8228
1500	Point	Eragrostis teff	14.0894	38.3194
1501	Point	Eragrostis teff	14.2142	38.9392
1502	Point	Eragrostis teff	14.2211	38.9403
1503	Point	Eragrostis teff	14.2539	38.9467
1504	Point	Eragrostis teff	14.2631	38.9483
1505	Point	Eragrostis teff	14.2717	38.9578
1506	Point	Eragrostis teff	14.3606	38.9675
1507	Point	Eragrostis teff	14.2314	39.0111
1508	Point	Eragrostis teff	14.2367	39.0136
1509	Point	Eragrostis teff	14.2719	39.0608
1510	Point	Eragrostis teff	14.2931	39.0775
1511	Point	Eragrostis teff	14.3181	39.0533
1512	Point	Eragrostis teff	14.3197	39.0453
1513	Point	Eragrostis teff	14.3253	39.0367
1514	Point	Eragrostis teff	14.2236	39.0069
1515	Point	Eragrostis teff	14.2228	39.0192
1516	Point	Eragrostis teff	14.2014	39.0533
1517	Point	Eragrostis teff	14.1644	39.1097
1518	Point	Eragrostis teff	14.1986	39.0356
1519	Point	Eragrostis teff	14.1883	39.0181
1520	Point	Eragrostis teff	14.325	39.1997
1521	Point	Eragrostis teff	14.3183	39.1833
1522	Point	Eragrostis teff	14.2903	39.1619
1523	Point	Eragrostis teff	14.2575	39.0208
1524	Point	Eragrostis teff	14.0992	38.7836
1525	Point	Eragrostis teff	14.0953	38.7842
1526	Point	Eragrostis teff	14.0942	38.7847
1527	Point	Eragrostis teff	14.0944	38.7883
1528	Point	Eragrostis teff	14.0675	38.7917
1529	Point	Eragrostis teff	14.0631	38.7881
1530	Point	Eragrostis teff	14.1331	38.5864
1531	Point	Eragrostis teff	14.1964	38.6017
1532	Point	Eragrostis teff	14.2033	38.6047
1533	Point	Eragrostis teff	14.0556	38.7861
1534	Point	Eragrostis teff	14.0436	38.7831
1535	Point	Eragrostis teff	14.3578	39.8178
1536	Point	Eragrostis teff	14.0692	38.6572
1537	Point	Eragrostis teff	14.0656	38.6569
1538	Point	Eragrostis teff	14.0514	38.6572
1539	Point	Eragrostis teff	14.0511	38.6575
1540	Point	Eragrostis teff	14.0153	38.6511
1541	Point	Eragrostis teff	14.0089	38.6542
1542	Point	Eragrostis teff	13.9942	38.6133
1543	Point	Eragrostis teff	14.0853	38.6606
1544	Point	Eragrostis teff	14.07	38.4275
1545	Point	Eragrostis teff	14.0417	38.4383
1546	Point	Eragrostis teff	14.0031	38.4428
1547	Point	Eragrostis teff	13.9667	38.4583
1548	Point	Eragrostis teff	14.0619	38.2292
1549	Point	Eragrostis teff	14.0528	38.2283
1550	Point	Eragrostis teff	14.0075	38.2117
1551	Point	Eragrostis teff	13.9086	38.1783
1552	Point	Eragrostis teff	13.6242	38.1506
1553	Point	Eragrostis teff	13.2653	37.8806
1554	Point	Eragrostis teff	13.1106	37.8658
1555	Point	Eragrostis teff	13.1106	37.8492
1556	Point	Eragrostis teff	12.9928	37.7747
1557	Point	Eragrostis teff	12.9539	37.8328
1558	Point	Eragrostis teff	12.9383	37.2442
1559	Point	Eragrostis teff	12.9186	37.7456
1560	Point	Eragrostis teff	12.8428	37.7164
1561	Point	Eragrostis teff	12.8161	37.7017
1562	Point	Eragrostis teff	12.53	37.3533
1563	Point	Eragrostis teff	12.5106	37.4394
1564	Point	Eragrostis teff	12.4892	37.4431
1565	Point	Eragrostis teff	12.4883	37.455
1566	Point	Eragrostis teff	12.4514	37.5006
1567	Point	Eragrostis teff	12.4508	37.5008
1568	Point	Eragrostis teff	12.45	37.5033
1569	Point	Eragrostis teff	12.7633	37.515
1570	Point	Eragrostis teff	12.4092	37.5303
1571	Point	Eragrostis teff	12.3939	37.6289
1572	Point	Eragrostis teff	12.3672	37.5603
1573	Point	Eragrostis teff	12.3564	37.5667
1574	Point	Eragrostis teff	12.3483	37.5733
1575	Point	Eragrostis teff	12.34	37.58
1576	Point	Eragrostis teff	12.3278	37.59
1577	Point	Eragrostis teff	12.2856	37.61
1578	Point	Eragrostis teff	12.2839	37.6117
1579	Point	Eragrostis teff	12.2447	37.63
1580	Point	Eragrostis teff	12.2289	37.6294
1581	Point	Eragrostis teff	12.1417	37.7664
1582	Point	Eragrostis teff	12.1489	37.7389
1583	Point	Eragrostis teff	12.0986	37.7361
1584	Point	Eragrostis teff	12.1689	37.7236
1585	Point	Eragrostis teff	12.1756	37.6911
1586	Point	Eragrostis teff	12.1825	37.6792
1587	Point	Eragrostis teff	12.1828	37.6792
1588	Point	Eragrostis teff	12.2022	37.6633
1589	Point	Eragrostis teff	12.2133	37.6364
1590	Point	Eragrostis teff	12.2208	37.6358
1591	Point	Eragrostis teff	12.1514	37.7894
1592	Point	Eragrostis teff	12.1511	37.7906
1593	Point	Eragrostis teff	12.1467	37.6861
1594	Point	Eragrostis teff	12.1094	37.8194
1595	Point	Eragrostis teff	12.0853	37.8167
1596	Point	Eragrostis teff	12.085	37.8169
1597	Point	Eragrostis teff	12.0856	37.8172
1598	Point	Eragrostis teff	12.0856	37.7839
1599	Point	Eragrostis teff	12.1144	37.8647
1600	Point	Eragrostis teff	12.1153	37.865
1601	Point	Eragrostis teff	12.1194	37.8344
1602	Point	Eragrostis teff	12.0972	37.7581
1603	Point	Eragrostis teff	12.0786	37.7469
1604	Point	Eragrostis teff	12.0453	37.7308
1605	Point	Eragrostis teff	11.9033	37.7167
1606	Point	Eragrostis teff	11.9325	37.8189
1607	Point	Eragrostis teff	11.9339	37.8269
1608	Point	Eragrostis teff	11.9222	37.8592
1609	Point	Eragrostis teff	11.9089	37.625
1610	Point	Eragrostis teff	11.9267	37.9725
1611	Point	Eragrostis teff	11.875	37.99
1612	Point	Eragrostis teff	11.8478	38.0472
1613	Point	Eragrostis teff	11.8436	38.0619
1614	Point	Eragrostis teff	11.8283	38.0939
1615	Point	Eragrostis teff	11.8047	38.1525
1616	Point	Eragrostis teff	11.8558	37.6511
1617	Point	Eragrostis teff	11.8192	37.6022
1618	Point	Eragrostis teff	11.7494	37.5314
1619	Point	Eragrostis teff	11.735	37.5128
1620	Point	Eragrostis teff	11.5617	37.3292
1621	Point	Eragrostis teff	11.5533	37.3236
1622	Point	Eragrostis teff	11.4528	37.2525
1623	Point	Eragrostis teff	11.3972	37.18
1624	Point	Eragrostis teff	11.3875	37.1978
1625	Point	Eragrostis teff	11.3542	37.2292
1626	Point	Eragrostis teff	11.3433	37.2378
1627	Point	Eragrostis teff	11.4031	37.1025
1628	Point	Eragrostis teff	11.3058	36.9158
1629	Point	Eragrostis teff	10.9172	38.1433
1630	Point	Eragrostis teff	10.1883	38.1403
1631	Point	Eragrostis teff	10.2089	38.1364
1632	Point	Eragrostis teff	10.2228	38.14
1633	Point	Eragrostis teff	10.2319	38.1286
1634	Point	Eragrostis teff	10.2422	38.1222
1635	Point	Eragrostis teff	10.2444	38.1183
1636	Point	Eragrostis teff	10.2458	38.1017
1637	Point	Eragrostis teff	10.2475	38.0839
1638	Point	Eragrostis teff	10.2411	38.0669
1639	Point	Eragrostis teff	10.2336	38.0456
1640	Point	Eragrostis teff	10.2289	38.0294
1641	Point	Eragrostis teff	10.2244	38.0042
1642	Point	Eragrostis teff	10.2236	37.9925
1643	Point	Eragrostis teff	10.24	37.9689
1644	Point	Eragrostis teff	10.2492	37.5953
1645	Point	Eragrostis teff	10.2492	37.9286
1646	Point	Eragrostis teff	10.2494	37.9283
1647	Point	Eragrostis teff	10.2406	37.9214
1648	Point	Eragrostis teff	10.2444	37.9142
1649	Point	Eragrostis teff	10.2475	37.9047
1650	Point	Eragrostis teff	10.2381	37.8886
1651	Point	Eragrostis teff	10.2456	37.8706
1652	Point	Eragrostis teff	10.3536	37.6633
1653	Point	Eragrostis teff	10.3664	37.6364
1654	Point	Eragrostis teff	10.3711	37.6072
1655	Point	Eragrostis teff	10.3922	37.5781
1656	Point	Eragrostis teff	10.3942	37.5547
1657	Point	Eragrostis teff	10.3961	37.5575
1658	Point	Eragrostis teff	10.2972	37.6214
1659	Point	Eragrostis teff	10.4228	37.5472
1660	Point	Eragrostis teff	10.48	37.5811
1661	Point	Eragrostis teff	10.4844	37.5908
1662	Point	Eragrostis teff	10.49	37.5969
1663	Point	Eragrostis teff	10.4864	37.5942
1664	Point	Eragrostis teff	10.4864	37.5928
1665	Point	Eragrostis teff	10.4839	37.5722
1666	Point	Eragrostis teff	10.3008	37.4867
1667	Point	Eragrostis teff	10.5097	37.5319
1668	Point	Eragrostis teff	10.5422	37.5108
1669	Point	Eragrostis teff	10.6753	37.24
1670	Point	Eragrostis teff	10.6806	37.2306
1671	Point	Eragrostis teff	10.6997	37.1892
1672	Point	Eragrostis teff	10.6994	37.1564
1673	Point	Eragrostis teff	10.6978	37.1558
1674	Point	Eragrostis teff	10.7058	37.1142
1675	Point	Eragrostis teff	10.7044	37.1058
1676	Point	Eragrostis teff	10.7372	37.0614
1677	Point	Eragrostis teff	10.7503	37.0533
1678	Point	Eragrostis teff	10.7622	37.05
1679	Point	Eragrostis teff	10.7808	37.0572
1680	Point	Eragrostis teff	10.8058	37.0503
1681	Point	Eragrostis teff	10.8786	36.9939
1682	Point	Eragrostis teff	10.9472	36.8733
1683	Point	Eragrostis teff	10.9369	36.3983
1684	Point	Eragrostis teff	10.9369	36.8975
1685	Point	Eragrostis teff	10.2397	36.8775
1686	Point	Eragrostis teff	10.9383	36.8611
1687	Point	Eragrostis teff	10.9364	36.8528
1688	Point	Eragrostis teff	10.9586	36.8172
1689	Point	Eragrostis teff	10.9511	36.7922
1690	Point	Eragrostis teff	10.9586	36.78
1691	Point	Eragrostis teff	10.9683	36.7722
1692	Point	Eragrostis teff	10.9817	36.7528
1693	Point	Eragrostis teff	10.9833	37.7453
1694	Point	Eragrostis teff	10.9853	36.7367
1695	Point	Eragrostis teff	11.0031	36.6883
1696	Point	Eragrostis teff	11.0078	36.6608
1697	Point	Eragrostis teff	11.0136	36.6572
1698	Point	Eragrostis teff	11.0217	36.9142
1699	Point	Eragrostis teff	11.0239	36.9114
1700	Point	Eragrostis teff	11.1561	36.8442
1701	Point	Eragrostis teff	11.0719	36.5789
1702	Point	Eragrostis teff	11.0356	36.9092
1703	Point	Eragrostis teff	11.0506	36.8989
1704	Point	Eragrostis teff	11.1344	36.8639
1705	Point	Eragrostis teff	11.0878	37.9678
1706	Point	Eragrostis teff	11.1175	36.8736
1707	Point	Eragrostis teff	11.1267	36.8697
1708	Point	Eragrostis teff	11.1425	36.8642
1709	Point	Eragrostis teff	11.1425	36.8639
1710	Point	Eragrostis teff	11.1514	36.865
1711	Point	Eragrostis teff	11.1669	36.8472
1712	Point	Eragrostis teff	11.1694	36.8647
1713	Point	Eragrostis teff	11.1361	36.8289
1714	Point	Eragrostis teff	11.1922	36.8578
1715	Point	Eragrostis teff	11.1919	36.8578
1716	Point	Eragrostis teff	11.2239	36.8592
1717	Point	Eragrostis teff	11.2361	36.8542
1718	Point	Eragrostis teff	10.9686	36.9608
1719	Point	Eragrostis teff	10.9164	36.9586
1720	Point	Eragrostis teff	10.8825	36.9894
1721	Point	Eragrostis teff	10.8669	37.0056
1722	Point	Eragrostis teff	10.8386	37.0467
1723	Point	Eragrostis teff	10.8308	37.0492
1724	Point	Eragrostis teff	10.8278	37.0492
1725	Point	Eragrostis teff	10.8053	37.05
1726	Point	Eragrostis teff	10.6931	37.0483
1727	Point	Eragrostis teff	10.6781	37.0111
1728	Point	Eragrostis teff	10.6831	37.2822
1729	Point	Eragrostis teff	10.6831	37.2972
1730	Point	Eragrostis teff	10.6781	37.3253
1731	Point	Eragrostis teff	10.6764	37.3294
1732	Point	Eragrostis teff	10.6636	37.3806
1733	Point	Eragrostis teff	10.6361	37.3944
1734	Point	Eragrostis teff	10.5897	37.4344
1735	Point	Eragrostis teff	10.4106	37.7369
1736	Point	Eragrostis teff	10.3244	37.7353
1737	Point	Eragrostis teff	10.4128	37.7364
1738	Point	Eragrostis teff	10.4133	37.7456
1739	Point	Eragrostis teff	10.3789	37.7778
1740	Point	Eragrostis teff	10.3614	37.7114
1741	Point	Eragrostis teff	10.4278	37.7286
1742	Point	Eragrostis teff	10.3458	37.6653
1743	Point	Eragrostis teff	10.3236	37.6469
1744	Point	Eragrostis teff	10.3172	37.6219
1745	Point	Eragrostis teff	10.2903	37.5792
1746	Point	Eragrostis teff	10.2631	37.5508
1747	Point	Eragrostis teff	10.2611	37.5508
1748	Point	Eragrostis teff	10.2556	37.5461
1749	Point	Eragrostis teff	10.9222	37.5461
1750	Point	Eragrostis teff	10.2114	37.5081
1751	Point	Eragrostis teff	10.2106	37.5075
1752	Point	Eragrostis teff	10.2797	37.5711
1753	Point	Eragrostis teff	10.2947	37.5997
1754	Point	Eragrostis teff	10.2781	37.7803
1755	Point	Eragrostis teff	10.2378	37.7786
1756	Point	Eragrostis teff	10.2436	37.7656
1757	Point	Eragrostis teff	10.2228	37.7572
1758	Point	Eragrostis teff	10.2103	37.7506
1759	Point	Eragrostis teff	10.1983	37.7436
1760	Point	Eragrostis teff	10.2678	37.86
1761	Point	Eragrostis teff	10.2742	37.8633
1762	Point	Eragrostis teff	10.2908	37.8611
1763	Point	Eragrostis teff	10.3072	37.8636
1764	Point	Eragrostis teff	10.315	37.8631
1765	Point	Eragrostis teff	10.3231	37.8625
1766	Point	Eragrostis teff	10.335	37.8597
1767	Point	Eragrostis teff	10.2381	38.1319
1768	Point	Eragrostis teff	10.2497	38.1339
1769	Point	Eragrostis teff	10.2569	38.1314
1770	Point	Eragrostis teff	10.2656	38.1314
1771	Point	Eragrostis teff	10.2806	38.1308
1772	Point	Eragrostis teff	10.2808	38.1317
1773	Point	Eragrostis teff	10.2847	38.1272
1774	Point	Eragrostis teff	10.3033	38.0569
1775	Point	Eragrostis teff	10.2667	38.1442
1776	Point	Eragrostis teff	10.4897	38.1764
1777	Point	Eragrostis teff	10.4064	38.1764
1778	Point	Eragrostis teff	10.5008	38.1714
1779	Point	Eragrostis teff	10.5094	38.1742
1780	Point	Eragrostis teff	10.5247	38.1611
1781	Point	Eragrostis teff	10.5444	38.1547
1782	Point	Eragrostis teff	10.5678	38.1531
1783	Point	Eragrostis teff	10.5739	38.1569
1784	Point	Eragrostis teff	10.5867	38.1556
1785	Point	Eragrostis teff	10.5875	38.1553
1786	Point	Eragrostis teff	10.6036	38.1581
1787	Point	Eragrostis teff	10.6244	38.1567
1788	Point	Eragrostis teff	10.4369	38.2003
1789	Point	Eragrostis teff	10.4086	38.1739
1790	Point	Eragrostis teff	10.4006	38.1667
1791	Point	Eragrostis teff	10.3708	38.1544
1792	Point	Eragrostis teff	10.1419	38.1606
1793	Point	Eragrostis teff	13.7522	39.7261
1794	Point	Eragrostis teff	13.7719	38.7564
1795	Point	Eragrostis teff	13.9542	39.6067
1796	Point	Eragrostis teff	13.9264	39.3778
1797	Point	Eragrostis teff	13.9253	39.3811
1798	Point	Eragrostis teff	14.3206	39.4489
1799	Point	Eragrostis teff	14.2861	39.2828
1800	Point	Eragrostis teff	14.2286	39.1778
1801	Point	Eragrostis teff	14.2289	39.1778
1802	Point	Eragrostis teff	14.3139	39.2097
1803	Point	Eragrostis teff	14.3236	39.2258
1804	Point	Eragrostis teff	14.2697	39.0972
1805	Point	Eragrostis teff	14.2872	39.0203
1806	Point	Eragrostis teff	14.1108	38.7589
1807	Point	Eragrostis teff	14.1128	38.7625
1808	Point	Eragrostis teff	14.0739	38.5594
1809	Point	Eragrostis teff	14.0867	38.5603
1810	Point	Eragrostis teff	13.9153	38.6072
1811	Point	Eragrostis teff	13.7689	38.6289
1812	Point	Eragrostis teff	14.0333	38.6422
1813	Point	Eragrostis teff	14.0133	38.4328
1814	Point	Eragrostis teff	14.1972	38.3383
1815	Point	Eragrostis teff	14.1975	38.3383
1816	Point	Eragrostis teff	14.1583	38.3094
1817	Point	Eragrostis teff	14.1461	38.8478
1818	Point	Eragrostis teff	14.1544	38.8456
1819	Point	Eragrostis teff	14.3383	38.8083
1820	Point	Eragrostis teff	14.3367	38.8083
1821	Point	Eragrostis teff	14.2825	38.8367
1822	Point	Eragrostis teff	14.1258	39.0044
1823	Point	Eragrostis teff	14.1261	39.0042
1824	Point	Eragrostis teff	14.1389	39.0278
1825	Point	Eragrostis teff	14.055	38.9794
1826	Point	Eragrostis teff	13.6303	39.1772
1827	Point	Eragrostis teff	13.6125	39.1992
1828	Point	Eragrostis teff	13.6122	39.2017
1829	Point	Eragrostis teff	13.5458	39.0656
1830	Point	Eragrostis teff	13.5575	39.0881
1831	Point	Eragrostis teff	13.0908	39.4972
1832	Point	Eragrostis teff	13.0911	39.4969
1833	Point	Eragrostis teff	12.9614	39.5256
1834	Point	Eragrostis teff	12.9617	39.5256
1835	Point	Eragrostis teff	12.7839	38.6278
1836	Point	Eragrostis teff	12.8378	39.6256
1837	Point	Eragrostis teff	13.7536	39.7242
1838	Point	Eragrostis teff	13.7722	39.7567
1839	Point	Eragrostis teff	10.015	36.3731
1840	Point	Eragrostis teff	8.59222	40.3289
1841	Point	Eragrostis teff	13.9872	39.5933
1842	Point	Eragrostis teff	13.9978	39.5928
1843	Point	Eragrostis teff	14.0061	39.6264
1844	Point	Eragrostis teff	13.9978	39.5614
1845	Point	Eragrostis teff	14.2072	39.5403
1846	Point	Eragrostis teff	14.2072	39.6236
1847	Point	Eragrostis teff	14.2181	39.5147
1848	Point	Eragrostis teff	14.2547	39.48
1849	Point	Eragrostis teff	14.2533	39.4803
1850	Point	Eragrostis teff	14.2178	39.515
1851	Point	Eragrostis teff	12.3486	39.5639
1852	Point	Eragrostis teff	12.3481	39.5981
1853	Point	Eragrostis teff	12.22	39.6167
1854	Point	Eragrostis teff	11.38	39.6436
1855	Point	Eragrostis teff	10.3394	39.9756
1856	Point	Eragrostis teff	8.93056	39.3408
1857	Point	Eragrostis teff	8.93222	39.3403
1858	Point	Eragrostis teff	8.91944	39.5258
1859	Point	Eragrostis teff	8.91333	39.5292
1860	Point	Eragrostis teff	8.90583	39.3603
1861	Point	Eragrostis teff	9.95944	38.3781
1862	Point	Eragrostis teff	6.145	38.4408
1863	Point	Eragrostis teff	6.14194	38.4378
1864	Point	Eragrostis teff	6.14	38.4369
1865	Point	Eragrostis teff	6.30889	38.2539
1866	Point	Eragrostis teff	6.40333	38.2822
1867	Point	Eragrostis teff	6.37833	38.2422
1868	Point	Eragrostis teff	6.37167	38.2381
1869	Point	Eragrostis teff	11.6	37.4167
1870	Point	Eragrostis teff	11.6667	37.2667
1871	Point	Eragrostis teff	12.15	37.7667
1872	Point	Eragrostis teff	12.4833	37.4
1873	Point	Eragrostis teff	12.2833	37.1667
1874	Point	Eragrostis teff	12.2167	37
1875	Point	Eragrostis teff	12.1167	36.6
1876	Point	Eragrostis teff	11.3667	36.9667
1877	Point	Eragrostis teff	7.33333	39.75
1878	Point	Eragrostis teff	7.31667	39.8333
1879	Point	Eragrostis teff	6.98333	40.5167
1880	Point	Eragrostis teff	7.08333	40.8
1881	Point	Eragrostis teff	7.13333	40.7
1882	Point	Eragrostis teff	7.5	40.6167
1883	Point	Eragrostis teff	7.4	40.4833
1884	Point	Eragrostis teff	7.38333	40.4167
1885	Point	Eragrostis teff	10.6833	37.3667
1886	Point	Eragrostis teff	10.7333	37.3833
1887	Point	Eragrostis teff	10.7833	37.1
1888	Point	Eragrostis teff	10.8333	37.0667
1889	Point	Eragrostis teff	10.8833	37.2
1890	Point	Eragrostis teff	10.9833	37.2167
1891	Point	Eragrostis teff	11.3167	36.8
1892	Point	Eragrostis teff	11.35	36.8833
1893	Point	Eragrostis teff	11.95	37.7
1894	Point	Eragrostis teff	11.9833	37.7667
1895	Point	Eragrostis teff	11.6333	38.0667
1896	Point	Eragrostis teff	11.5833	38.0833
1897	Point	Eragrostis teff	11.4833	37.6
1898	Point	Eragrostis teff	10.7	37.1833
1899	Point	Eragrostis teff	10.55	37.45
1900	Point	Eragrostis teff	10.5	37.4333
1901	Point	Eragrostis teff	10.6333	38.1667
1902	Point	Eragrostis teff	11.1167	37.9167
1903	Point	Eragrostis teff	11.0833	37.8833
1904	Point	Eragrostis teff	10.9333	37.9167
1905	Point	Eragrostis teff	10.8833	37.9333
1906	Point	Eragrostis teff	10.0833	37.8167
1907	Point	Eragrostis teff	11.1	37.8
1908	Point	Eragrostis teff	10.9	37.95
1909	Point	Eragrostis teff	11.1333	37.8833
1910	Point	Eragrostis teff	10.9667	36.7667
1911	Point	Eragrostis teff	10.6833	36.3833
1912	Point	Eragrostis teff	10.5167	35.8333
1913	Point	Eragrostis teff	10.2333	38.05
1914	Point	Eragrostis teff	10.2333	38.1
1915	Point	Eragrostis teff	10.2833	38.1333
1916	Point	Eragrostis teff	10.4833	38.1833
1917	Point	Eragrostis teff	10.4333	38.3333
1918	Point	Eragrostis teff	10.5167	38.4167
1919	Point	Eragrostis teff	10.5833	38.1667
1920	Point	Eragrostis teff	10.5833	38.2667
1921	Point	Eragrostis teff	8.45	39.6167
1922	Point	Eragrostis teff	8.38333	39.7333
1923	Point	Eragrostis teff	9.73333	39.1167
1924	Point	Eragrostis teff	9.55	38.8667
1925	Point	Eragrostis teff	9.73333	38.7333
1926	Point	Eragrostis teff	9.36667	38.6667
1927	Point	Eragrostis teff	9.05	38.5667
1928	Point	Eragrostis teff	8.98333	37.8333
1929	Point	Eragrostis teff	9.21667	38.1
1930	Point	Eragrostis teff	9.36667	38.05
1931	Point	Eragrostis teff	9.3	38.05
1932	Point	Eragrostis teff	8.98333	37.9167
1933	Point	Eragrostis teff	10.4333	38.4
1934	Point	Eragrostis teff	10.4833	38.4
1935	Point	Eragrostis teff	5.4	36.55
1936	Point	Eragrostis teff	12.6667	37.5
1937	Point	Eragrostis teff	12.25	36.9333
1938	Point	Eragrostis teff	9.1	40.8167
1939	Point	Eragrostis teff	9.06667	40.7667
1940	Point	Eragrostis teff	11.15	39.6333
1941	Point	Eragrostis teff	11.3	39.4833
1942	Point	Eragrostis teff	11.4333	39.4
1943	Point	Eragrostis teff	11.4333	39.3667
1944	Point	Eragrostis teff	11.5333	39.1
1945	Point	Eragrostis teff	11.4833	39.05
1946	Point	Eragrostis teff	11.5667	39.0833
1947	Point	Eragrostis teff	11.5833	39.0667
1948	Point	Eragrostis teff	11.5667	39.0167
1949	Point	Eragrostis teff	11.6667	38.95
1950	Point	Eragrostis teff	11.4833	39.2667
1951	Point	Eragrostis teff	11.4667	39.2833
1952	Point	Eragrostis teff	11.3833	39.3
1953	Point	Eragrostis teff	11.3833	39.3167
1954	Point	Eragrostis teff	11.3333	39.3
1955	Point	Eragrostis teff	10.8333	39.0333
1956	Point	Eragrostis teff	10.8	39
1957	Point	Eragrostis teff	10.6167	39.35
1958	Point	Eragrostis teff	9.15	41.0333
1959	Point	Eragrostis teff	9.28333	41.0833
1960	Point	Eragrostis teff	9.3	41.4333
1961	Point	Eragrostis teff	9.5	42.6167
1962	Point	Eragrostis teff	9.15	35.6167
1963	Point	Eragrostis teff	9.66667	35.4167
1964	Point	Eragrostis teff	8.7	39.0833
1965	Point	Eragrostis teff	9.28333	35.5333
1966	Point	Eragrostis teff	9.01667	36.5
1967	Point	Eragrostis teff	8.73333	39
1968	Point	Eragrostis teff	7.78333	36.6
1969	Point	Eragrostis teff	8.58333	38
1970	Point	Eragrostis teff	9.68333	39.5333
1971	Point	Eragrostis teff	9.5	35.5
1972	Point	Eragrostis teff	9.51667	38.4667
1973	Point	Eragrostis teff	9.35	42.1333
1974	Point	Eragrostis teff	7.58333	36.75
1975	Point	Eragrostis teff	9.4	42.0333
1976	Point	Eragrostis teff	9.38333	42.1167
1977	Point	Eragrostis teff	10.6667	36.6667
1978	Point	Eragrostis teff	10.55	36.5833
1979	Point	Eragrostis teff	10.7333	35.75
1980	Point	Eragrostis teff	7.01667	35.8333
1981	Point	Eragrostis teff	10.3667	37.5833
1982	Point	Eragrostis teff	10.3833	37.5667
1983	Point	Eragrostis teff	10.45	37.05
1984	Point	Eragrostis teff	10.45	37.0333
1985	Point	Eragrostis teff	10.4667	37.0667
1986	Point	Eragrostis teff	10.55	37.4833
1987	Point	Eragrostis teff	10.5667	37.4
1988	Point	Eragrostis teff	10.6167	37.3833
1989	Point	Eragrostis teff	10.6667	37.3833
1990	Point	Eragrostis teff	10.6833	37.1833
1991	Point	Eragrostis teff	10.7167	37.1167
1992	Point	Eragrostis teff	10.7	37.05
1993	Point	Eragrostis teff	10.7333	37.05
1994	Point	Eragrostis teff	10.7833	37.05
1995	Point	Eragrostis teff	10.8667	36.95
1996	Point	Eragrostis teff	11.0167	36.9
1997	Point	Eragrostis teff	11.1	36.8833
1998	Point	Eragrostis teff	11.2833	36.9
[truncated: 492 more rows]
